# Supplementary material for: Triphenyl Phosphate Alters Methyltransferase Expression and Induces Genome-Wide Aberrant DNA Methylation in Zebrafish Larvae
Source: Chem Res Toxicol. 2024 Aug 29;37(9):1549–61. doi: 10.1021/acs.chemrestox.4c00223 (PMC11409374; doi:10.1021/acs.chemrestox.4c00223)
Supplement: Supplementary file 1 — tx4c00223_si_001.xlsx [file tx4c00223_si_001.xlsx]

## Sheet: Table S2- SC vs TPHP
	chr	start	end	strand	pvalue	qvalue	meth.diff	dist.to.feature	feature.name	feature.strand	gene.id	gene.name	gene.description
7	chr1	42501	43000	*	0.00594188	0.034025	21.7033	0	ENSDART00000170183.1	-	ENSDARG00000102746	tmem39a	transmembrane protein 39A
608	chr1	5044501	5045000	*	1.51064939269974e-05	0.000356352	22.8225	33489	ENSDART00000117908.2	-	ENSDARG00000082581	FQ790365.1	rRNA
1887	chr1	19845001	19845500	*	8.88896132630696e-23	6.14495908965783e-20	-22.0753	0	ENSDART00000146825.2	-	ENSDARG00000019986	grhprb	glyoxylate reductase/hydroxypyruvate reductase b
3717	chr1	40039501	40040000	*	1.85164329764292e-10	2.0784608572618e-08	22.844	5442	ENSDART00000011727.7	+	ENSDARG00000020857	ccdc149b	coiled-coil domain containing 149b
4484	chr1	49401001	49401500	*	5.24462413395409e-28	5.97403384058411e-25	29.4887	8050	ENSDART00000074317.4	-	ENSDARG00000052468	gsk3bb	glycogen synthase kinase 3 beta%2C genome duplicate b
4548	chr1	49896001	49896500	*	3.56658278787397e-12	5.70191514561707e-10	-22.7388	18003	ENSDART00000047876.7	+	ENSDARG00000031894	lef1	lymphoid enhancer-binding factor 1
5105	chr1	54207001	54207500	*	1.22840992952801e-14	2.96709330088865e-12	22.2474	7597	ENSDART00000176578.2	+	ENSDARG00000103125	tsc2	TSC complex subunit 2
5565	chr1	59270501	59271000	*	0.00632989	0.0355762	-25.9574	16411	ENSDART00000158011.2	-	ENSDARG00000101816	col5a3b	collagen%2C type V%2C alpha 3b
6389	chr2	5020001	5020500	*	7.44558384956816e-27	7.85617474697118e-24	-26.5354	-5063	ENSDART00000164506.2	-	ENSDARG00000102216	dlg1l	discs%2C large (Drosophila) homolog 1%2C like
9392	chr2	37312501	37313000	*	9.16688417540073e-10	8.59567566647868e-08	-21.5315	0	ENSDART00000141214.2	-	ENSDARG00000023933	skila	SKI-like proto-oncogene a
9810	chr2	43151001	43151500	*	5.58949891476907e-06	0.000159489	21.1922	0	ENSDART00000056161.7	-	ENSDARG00000074118	ftr12	finTRIM family%2C member 12
10107	chr2	46775501	46776000	*	0.000318866	0.00402047	22.7812	185683	ENSDART00000145347.2	+	ENSDARG00000076757	ephb1	EPH receptor B1
11205	chr2	56923001	56923500	*	1.74099236919902e-12	2.97299889502309e-10	-22.4984	-14048	ENSDART00000189308.1	+	ENSDARG00000115552	CABZ01117752.1	protein_coding
12502	chr3	7326001	7326500	*	4.13961481116928e-06	0.000123644	-21.7137	-10165	ENSDART00000162498.2	-	ENSDARG00000100803	zgc:113443	zgc:113443
13085	chr3	13380501	13381000	*	6.73097988086825e-05	0.00118891	-21.2462	-25226	ENSDART00000115445.2	+	ENSDARG00000081477	dre-mir-23a-2	dre-mir-23a-2
13432	chr3	16591501	16592000	*	1.01234456695972e-07	5.30456002145997e-06	-35.5938	-20574	ENSDART00000104481.4	+	ENSDARG00000016480	slc17a7a	solute carrier family 17 member 7a
14198	chr3	27037501	27038000	*	2.61577386612256e-14	5.98634948385775e-12	-26.0492	9722	ENSDART00000065495.5	+	ENSDARG00000044588	emp2	epithelial membrane protein 2
14318	chr3	28335501	28336000	*	0.00585425	0.0336906	-22.6032	-77040	ENSDART00000191573.1	-	ENSDARG00000014746	rbfox1	RNA binding fox-1 homolog 1
15065	chr3	38486501	38487000	*	5.25454003934946e-34	1.01290180136461e-30	-32.7057	42417	ENSDART00000155567.2	-	ENSDARG00000097966	BX936420.1	antisense
15634	chr3	45156001	45156500	*	2.50928517966825e-11	3.40362390037093e-09	-26.8236	89108	ENSDART00000193586.1	-	ENSDARG00000074017	usp31	ubiquitin specific peptidase 31
15861	chr3	47751001	47751500	*	0.000771868	0.00779999	27.5422	124928	ENSDART00000124480.3	-	ENSDARG00000089292	adgrl1a	adhesion G protein-coupled receptor L1a
17038	chr3	59004501	59005000	*	8.00188841468602e-09	5.93708304025215e-07	-27.2738	20040	ENSDART00000162097.2	+	ENSDARG00000101356	CABZ01044156.1	protein_coding
17448	chr3	61859001	61859500	*	6.99891529316403e-08	3.8803267048536e-06	-20.8113	-37014	ENSDART00000158997.2	+	ENSDARG00000074317	fam20ca	FAM20C golgi associated secretory pathway kinase a
18355	chr4	7901501	7902000	*	6.35761812361308e-10	6.15135319865491e-08	-25.4967	13456	ENSDART00000104676.5	+	ENSDARG00000074905	camk1da	calcium/calmodulin-dependent protein kinase 1Da
18466	chr4	8831001	8831500	*	0.000791782	0.00794945	-20	33806	ENSDART00000158671.2	+	ENSDARG00000101967	sult4a1	sulfotransferase family 4A%2C member 1
18677	chr4	11561001	11561500	*	0.00228257	0.0171902	-21.8221	-4540	ENSDART00000182925.1	+	ENSDARG00000112657	BX465862.5	rRNA
19130	chr4	17134501	17135000	*	2.47474792102311e-06	8.14131381354519e-05	22.9741	47109	ENSDART00000194144.1	-	ENSDARG00000117277	BX547928.1	lincRNA
19161	chr4	17568001	17568500	*	1.1044525233679e-10	1.31016599806404e-08	20.1262	28869	ENSDART00000013313.6	+	ENSDARG00000002174	itfg2	integrin alpha FG-GAP repeat containing 2
19884	chr4	28760001	28760500	*	0.000305599	0.0038905	22.6944	50549	ENSDART00000183313.1	+	ENSDARG00000114956	dre-mir-430b-10	dre-mir-430b-10
20170	chr4	33296501	33297000	*	6.79180029914659e-12	1.02069280947139e-09	45.9134	34682	ENSDART00000150319.2	-	ENSDARG00000088378	znf1000	zinc finger protein 1000
20186	chr4	33490001	33490500	*	1.06939505971441e-08	7.64040682517588e-07	20.5448	27765	ENSDART00000111083.3	+	ENSDARG00000076252	si:dkey-247i3.1	si:dkey-247i3.1
21306	chr4	52706501	52707000	*	5.25271988948964e-06	0.000151431	-21.8285	5970	ENSDART00000167364.2	+	ENSDARG00000099174	BX666065.1	processed_pseudogene
21414	chr4	55416001	55416500	*	1.71541614610768e-05	0.000396247	-26.3114	-5431	ENSDART00000160705.2	+	ENSDARG00000101483	CT027586.1	lincRNA
21498	chr4	56184501	56185000	*	3.34473358121113e-08	2.04434253109044e-06	41.5381	20482	ENSDART00000163191.2	-	ENSDARG00000111731	znf972	zinc finger protein 972
21514	chr4	56628001	56628500	*	0.000671471	0.00703906	20.6633	-23769	ENSDART00000165511.2	-	ENSDARG00000101968	si:ch211-227p7.1	si:ch211-227p7.1
21795	chr4	62895001	62895500	*	7.64172992847924e-11	9.31871112025037e-09	-25.9814	39841	ENSDART00000164615.2	+	ENSDARG00000100460	si:dkey-217g21.3	si:dkey-217g21.3
21835	chr4	64368001	64368500	*	2.18562396254955e-05	0.000483289	-26.7241	-18280	ENSDART00000168988.2	+	ENSDARG00000100671	CR790382.1	lincRNA
22102	chr4	69152001	69152500	*	0.00255401	0.0187033	-21.2001	0	ENSDART00000183049.1	+	ENSDARG00000111563	CR759907.2	snRNA
22677	chr4	74086001	74086500	*	5.15075056060838e-64	4.30254334143754e-60	37.7865	-16750	ENSDART00000112802.4	-	ENSDARG00000086576	si:cabz01069012.2	si:cabz01069012.2
22928	chr4	76378501	76379000	*	0.00223863	0.0169561	-23.2919	4224	ENSDART00000161866.2	-	ENSDARG00000101675	zgc:123107	zgc:123107
23595	chr5	2692501	2693000	*	4.3937848769422e-35	8.98832342431626e-32	-53.4238	-601	ENSDART00000183882.1	+	ENSDARG00000112165	rabepk	Rab9 effector protein with kelch motifs
24726	chr5	11717001	11717500	*	1.80555022491767e-13	3.61249977947194e-11	-27.6786	91905	ENSDART00000132564.2	-	ENSDARG00000020204	nf2a	neurofibromin 2a (merlin)
24799	chr5	12550501	12551000	*	9.54379377960107e-08	5.03239719011129e-06	-20.8348	9055	ENSDART00000140949.2	+	ENSDARG00000035634	rfc5	replication factor C (activator 1) 5
25043	chr5	15608501	15609000	*	2.20130440281549e-09	1.87155363894874e-07	-20.202	-58874	ENSDART00000127015.3	+	ENSDARG00000086327	srrm4	serine/arginine repetitive matrix 4
25651	chr5	24641501	24642000	*	1.87455829923798e-31	2.72323952845604e-28	-20.4007	27	ENSDART00000139522.2	-	ENSDARG00000022772	OSBP2	si:ch211-106a19.1
25910	chr5	28398001	28398500	*	0.000132255	0.00203372	-26.041	0	ENSDART00000165292.2	+	ENSDARG00000101234	nsmfb	NMDA receptor synaptonuclear signaling and neuronal migration factor b
26118	chr5	31918501	31919000	*	6.77244983946955e-05	0.00119354	-21.3579	7907	ENSDART00000187340.1	-	ENSDARG00000010031	ssh1b	slingshot protein phosphatase 1b
26478	chr5	36876001	36876500	*	9.01115592871907e-21	4.81145067704965e-18	-32.007	5266	ENSDART00000145182.3	+	ENSDARG00000008912	slc8a2a	solute carrier family 8 member 2a
26714	chr5	39630501	39631000	*	1.47414621564226e-09	1.31115074865613e-07	-27.0955	-36272	ENSDART00000085388.5	+	ENSDARG00000060526	bmp3	bone morphogenetic protein 3
26882	chr5	41392501	41393000	*	6.00137655260915e-09	4.59565281678824e-07	-20.3766	67772	ENSDART00000138580.2	+	ENSDARG00000067729	arid3c	AT rich interactive domain 3C (BRIGHT-like)
27604	chr5	50136501	50137000	*	4.64057363259933e-05	0.00088603	28.4286	-52192	ENSDART00000074599.6	-	ENSDARG00000052697	fam172a	family with sequence similarity 172 member A
27635	chr5	50623501	50624000	*	0.000312924	0.00396072	-21.7133	14906	ENSDART00000180842.1	-	ENSDARG00000076404	mctp1a	multiple C2 domains%2C transmembrane 1a
28188	chr5	56380501	56381000	*	7.91350089745434e-08	4.27392272400826e-06	22.2758	-23602	ENSDART00000148482.2	-	ENSDARG00000078512	acaca	acetyl-CoA carboxylase alpha
28262	chr5	57284501	57285000	*	4.24309611416289e-19	1.84923035989179e-16	-26.2171	4873	ENSDART00000050957.8	-	ENSDARG00000012196	fer	fer (fps/fes related) tyrosine kinase
28635	chr5	61612001	61612500	*	0.000125439	0.00195094	24.2653	-2554	ENSDART00000133426.2	-	ENSDARG00000095635	drll.3	draculin-like%2C tandem duplicate 3
29196	chr5	66235501	66236000	*	1.56920120172984e-26	1.6050498959327e-23	21.2755	-14856	ENSDART00000132789.3	+	ENSDARG00000073892	secisbp2	SECIS binding protein 2
29277	chr5	66988001	66988500	*	0.000239021	0.00321988	-23.4589	-22563	ENSDART00000175198.2	+	ENSDARG00000109011	LO018450.1	rRNA
29291	chr5	67073001	67073500	*	1.0248158858852e-14	2.48131264750631e-12	28.4694	42373	ENSDART00000065262.7	-	ENSDARG00000044436	rps6ka4	ribosomal protein S6 kinase%2C polypeptide 4
29503	chr5	68882501	68883000	*	7.91836225254091e-59	6.10559503164368e-55	21.4353	4379	ENSDART00000139933.2	+	ENSDARG00000014309	spaw	southpaw
29504	chr5	68883001	68883500	*	1.43193046735075e-09	1.27700206610073e-07	24.2803	4879	ENSDART00000139933.2	+	ENSDARG00000014309	spaw	southpaw
29890	chr5	71936001	71936500	*	6.23665948034799e-28	6.94617154121195e-25	-62.1825	11828	ENSDART00000115182.4	+	ENSDARG00000016212	nup214	nucleoporin 214
30103	chr6	739501	740000	*	0.00105054	0.00979492	21.8326	83435	ENSDART00000194110.1	-	ENSDARG00000117479	CABZ01057381.1	lincRNA
30125	chr6	879501	880000	*	0.00104799	0.00977659	-22.6902	14007	ENSDART00000171091.2	-	ENSDARG00000078416	zeb2b	zinc finger E-box binding homeobox 2b
30260	chr6	2119001	2119500	*	3.82193613846483e-09	3.07664741488844e-07	-25.3469	14238	ENSDART00000158535.2	-	ENSDARG00000098289	vstm2l	V-set and transmembrane domain containing 2 like
30324	chr6	2551001	2551500	*	2.6989601606286e-40	8.1320106900808e-37	-25.0495	28783	ENSDART00000194423.1	+	ENSDARG00000117550	LO018168.1	lincRNA
30429	chr6	3283001	3283500	*	6.2235562269852e-72	6.93157759939218e-68	26.5133	194	ENSDART00000187444.1	+	ENSDARG00000018782	kdm4aa	lysine (K)-specific demethylase 4A%2C genome duplicate a
30495	chr6	3661001	3661500	*	0.000491196	0.00556538	-23.0826	-19151	ENSDART00000013588.7	+	ENSDARG00000006757	klhl41b	kelch-like family member 41b
30507	chr6	3733501	3734000	*	1.88531287174251e-13	3.75708853300205e-11	-21.1885	2660	ENSDART00000019630.6	+	ENSDARG00000005846	.	Sp5 transcription factor b
30813	chr6	6223001	6223500	*	2.7212633633966e-05	0.000577182	-24.9073	7209	ENSDART00000182943.1	+	ENSDARG00000109241	BX324134.2	rRNA
31441	chr6	12336001	12336500	*	1.66789429700046e-06	5.8765472770101e-05	-25.289	9736	ENSDART00000155101.2	+	ENSDARG00000097317	si:dkey-276j7.3	si:dkey-276j7.3
31549	chr6	13345501	13346000	*	1.74269822088023e-15	4.89316604234184e-13	-37.0523	12370	ENSDART00000038505.4	+	ENSDARG00000024006	rprmb	reprimo%2C TP53 dependent G2 arrest mediator candidate b
31922	chr6	16924001	16924500	*	1.39066314533022e-20	7.14863816533404e-18	40.8642	23541	ENSDART00000156433.2	-	ENSDARG00000113584	pimr30	Pim proto-oncogene%2C serine/threonine kinase%2C related 30
33438	chr6	33529501	33530000	*	2.04313368599096e-14	4.75177092132042e-12	-25.5268	-7267	ENSDART00000040334.6	+	ENSDARG00000034409	pik3r3b	phosphoinositide-3-kinase%2C regulatory subunit 3b (gamma)
34640	chr6	49461001	49461500	*	0.00734103	0.0394942	-21.7492	48249	ENSDART00000027398.6	+	ENSDARG00000002241	kcna2a	potassium voltage-gated channel%2C shaker-related subfamily%2C member 2a
35085	chr6	53512001	53512500	*	2.74480617937619e-05	0.000580428	-20.6019	82775	ENSDART00000165067.2	+	ENSDARG00000100531	abhd14b	abhydrolase domain containing 14B
36652	chr7	6814001	6814500	*	5.66326377231385e-11	7.06068314419565e-09	24.0716	57730	ENSDART00000015873.9	+	ENSDARG00000018049	sf3b2	splicing factor 3b%2C subunit 2
36939	chr7	9112501	9113000	*	0.00136788	0.0118837	-29.3544	71328	ENSDART00000004476.9	+	ENSDARG00000012446	zgc:113057	zgc:113057
38421	chr7	25436001	25436500	*	8.71401521476069e-12	1.28453334524463e-09	-22.0394	86891	ENSDART00000173480.2	-	ENSDARG00000105572	CU929416.1	processed_transcript
38557	chr7	27398001	27398500	*	1.0257017056931e-05	0.000261284	25.7796	25570	ENSDART00000150225.2	+	ENSDARG00000015536	sox6	SRY-box transcription factor 6
39641	chr7	42196001	42196500	*	8.54009069007116e-54	5.03558049530485e-50	24.6944	-10043	ENSDART00000112543.4	+	ENSDARG00000078284	phkb	phosphorylase kinase%2C beta
39880	chr7	44894501	44895000	*	4.05156296025221e-09	3.23999250632158e-07	-23.8298	-614	ENSDART00000161620.2	+	ENSDARG00000098131	BX511136.1	antisense
41414	chr7	65253501	65254000	*	2.13417551022676e-11	2.94260319800602e-09	-22.9079	3034	ENSDART00000169056.2	+	ENSDARG00000103659	bco1l	beta-carotene oxygenase 1%2C like
41463	chr7	65597501	65598000	*	0.00312356	0.0216141	-22.2764	10879	ENSDART00000184344.1	+	ENSDARG00000075608	mical2a	microtubule associated monooxygenase%2C calponin and LIM domain containing 2a
41519	chr7	65977001	65977500	*	1.00729111312327e-05	0.000257641	-21.0684	11703	ENSDART00000154537.2	+	ENSDARG00000068085	CT573494.1	lincRNA
45581	chr8	31624501	31625000	*	4.36295183025741e-07	1.86338806697667e-05	-20.4152	-17988	ENSDART00000018886.9	-	ENSDARG00000054771	ghra	growth hormone receptor a
45721	chr8	33684501	33685000	*	6.98994187129901e-26	6.36966893585539e-23	-23.5835	-7710	ENSDART00000156506.2	-	ENSDARG00000094865	CR407561.1	lincRNA
47165	chr8	48677001	48677500	*	1.06923520683122e-24	8.93157369095909e-22	-24.9639	-1227	ENSDART00000060785.7	-	ENSDARG00000041462	pimr183	Pim proto-oncogene%2C serine/threonine kinase%2C related 183
47216	chr8	48988001	48988500	*	4.00490533922913e-11	5.17996153016737e-09	-23.6713	21757	ENSDART00000132508.2	+	ENSDARG00000011855	aak1a	AP2 associated kinase 1a
47221	chr8	49052501	49053000	*	8.95637821932209e-32	1.33996546024282e-28	-34.2669	-12348	ENSDART00000032277.6	+	ENSDARG00000025854	ddx51	DEAD (Asp-Glu-Ala-Asp) box polypeptide 51
47368	chr8	50192501	50193000	*	3.82901385611947e-10	3.93253957393576e-08	20.0123	1761	ENSDART00000099863.4	+	ENSDARG00000073743	slc25a37	solute carrier family 25 member 37
47431	chr8	50609501	50610000	*	1.45835963127443e-12	2.53352271497274e-10	-23.4617	74555	ENSDART00000174435.2	+	ENSDARG00000107065	.	phosphatidylethanolamine binding protein 4
47480	chr8	50967001	50967500	*	2.34586069060327e-16	7.60991349323037e-14	22.4898	197	ENSDART00000149043.2	+	ENSDARG00000095922	CR855300.1	processed_transcript
47605	chr8	51514501	51515000	*	0.00117192	0.0106137	25.4395	-7323	ENSDART00000127119.4	-	ENSDARG00000011027	fgfr1a	fibroblast growth factor receptor 1a
47848	chr8	53455501	53456000	*	2.12819219956019e-15	5.86064539682881e-13	-51.2821	2822	ENSDART00000166705.2	+	ENSDARG00000115603	cacna1db	calcium channel%2C voltage-dependent%2C L type%2C alpha 1D subunit%2C b
51002	chr9	31010501	31011000	*	2.48088053096048e-06	8.15613504536438e-05	-26.0504	-64896	ENSDART00000188042.1	+	ENSDARG00000029729	clybl	citrate lyase beta like
51479	chr9	38003001	38003500	*	2.92779730151826e-16	9.22889845766719e-14	-23.2605	18390	ENSDART00000183482.1	-	ENSDARG00000091342	adcy5	adenylate cyclase 5
52614	chr9	50453001	50453500	*	9.78101961898498e-08	5.14935896018073e-06	26.3167	136082	ENSDART00000098687.5	+	ENSDARG00000068280	GRB14	growth factor receptor-bound protein 14
53059	chr9	53776501	53777000	*	2.43366437888194e-17	8.7585578554748e-15	21.5252	40144	ENSDART00000148764.3	-	ENSDARG00000053498	ednrbb	endothelin receptor type Bb
53060	chr9	53777001	53777500	*	1.29161788414814e-14	3.10480247712602e-12	24.2461	39644	ENSDART00000148764.3	-	ENSDARG00000053498	ednrbb	endothelin receptor type Bb
53073	chr9	53835001	53835500	*	3.87008417397623e-33	6.80583689395254e-30	-27.0861	-17728	ENSDART00000075537.8	-	ENSDARG00000053498	ednrbb	endothelin receptor type Bb
53281	chr9	55657501	55658000	*	2.97397211282961e-15	7.99215763903077e-13	21.0725	-8315	ENSDART00000194737.1	+	ENSDARG00000117810	FP236644.1	lincRNA
55723	chr10	21235501	21236000	*	1.14457566622066e-16	3.82436412209988e-14	-20.5916	-564	ENSDART00000183410.1	+	ENSDARG00000116352	BX004886.1	rRNA
55996	chr10	25261001	25261500	*	5.48693423566618e-05	0.00101085	-20.8929	-10855	ENSDART00000140186.2	+	ENSDARG00000112889	rab38b	RAB38b%2C member of RAS oncogene family
56255	chr10	28663501	28664000	*	4.99382480854009e-19	2.15765149766284e-16	-21.4644	76002	ENSDART00000137508.3	+	ENSDARG00000015199	cblb	Cbl proto-oncogene B%2C E3 ubiquitin protein ligase
56488	chr10	31407501	31408000	*	8.00278726754831e-14	1.70981693973559e-11	25.3891	32501	ENSDART00000024778.9	-	ENSDARG00000005645	robo3	roundabout%2C axon guidance receptor%2C homolog 3 (Drosophila)
56996	chr10	37140001	37140500	*	4.51773075283682e-11	5.72505735981875e-09	37.0773	2539	ENSDART00000114909.4	+	ENSDARG00000068716	cuedc1a	CUE domain containing 1a
57023	chr10	37363001	37363500	*	1.80444107095948e-34	3.54656977761549e-31	28.2184	-5699	ENSDART00000140604.2	-	ENSDARG00000095693	CT573231.1	processed_transcript
57073	chr10	38084501	38085000	*	4.37301624351496e-20	2.13827328932544e-17	33.7738	-10111	ENSDART00000118721.2	-	ENSDARG00000081315	mir99-2	microRNA 99-2
57243	chr10	39590501	39591000	*	1.51154886786064e-11	2.13102513933314e-09	21.281	-101241	ENSDART00000113414.4	+	ENSDARG00000075806	kirrel3a	kirre like nephrin family adhesion molecule 3a
57658	chr10	43040001	43040500	*	4.26943701718122e-08	2.53083006522519e-06	-20.93	56	ENSDART00000193434.1	+	ENSDARG00000104846	atg10	ATG10 autophagy related 10 homolog (S. cerevisiae)
57886	chr10	44849001	44849500	*	4.65342052072227e-14	1.02292416777296e-11	23.4442	12832	ENSDART00000159370.2	+	ENSDARG00000104387	SLC4A5	si:ch211-48m9.1
58238	chr11	1837001	1837500	*	5.46379525093772e-13	1.01611212232148e-10	-26.9254	-8287	ENSDART00000173062.2	+	ENSDARG00000097827	lrp1aa	low density lipoprotein receptor-related protein 1Aa
58910	chr11	7087001	7087500	*	1.90010031240749e-37	4.42939137059448e-34	-22.5068	-7676	ENSDART00000130328.3	+	ENSDARG00000088362	CR925817.1	lincRNA
59652	chr11	15196001	15196500	*	2.60255628439669e-07	1.196135683118e-05	20.9644	85403	ENSDART00000160441.2	-	ENSDARG00000009724	rpn2	ribophorin II
59773	chr11	16135501	16136000	*	1.49354902526876e-09	1.32723053436082e-07	29.3303	-1302	ENSDART00000164892.2	+	ENSDARG00000058683	pimr204	Pim proto-oncogene%2C serine/threonine kinase%2C related 204
59856	chr11	17252501	17253000	*	5.0154718162738e-09	3.9154596429037e-07	-26.539	-75565	ENSDART00000185998.1	+	ENSDARG00000111469	CR631124.1	rRNA
59866	chr11	17402001	17402500	*	8.86266989762599e-11	1.06905372562638e-08	-28.8871	-38091	ENSDART00000184157.1	+	ENSDARG00000088837	BX571952.1	processed_transcript
59867	chr11	17402501	17403000	*	3.31711461855532e-43	1.10834560881275e-39	-30.2634	-37591	ENSDART00000184157.1	+	ENSDARG00000088837	BX571952.1	processed_transcript
60079	chr11	19811501	19812000	*	1.18335892799644e-11	1.70184379311889e-09	-34.6975	30450	ENSDART00000029680.8	+	ENSDARG00000043661	cadpsa	Ca2+-dependent activator protein for secretion a
60408	chr11	24228001	24228500	*	9.74558953983654e-15	2.3768527406292e-12	-20.0045	-22641	ENSDART00000182684.1	+	ENSDARG00000057575	pnp4a	purine nucleoside phosphorylase 4a
61221	chr11	34133001	34133500	*	4.50678480521624e-06	0.000132791	-30.9433	-8683	ENSDART00000173275.2	-	ENSDARG00000076622	atp13a3	ATPase 13A3
61243	chr11	34332501	34333000	*	4.7808824398933e-12	7.44146046479586e-10	27.7679	22663	ENSDART00000118591.2	-	ENSDARG00000080044	BX548160.1	rRNA
62341	chr11	43680501	43681000	*	4.71874008513281e-38	1.21282301821776e-34	-25.4623	18768	ENSDART00000017912.9	+	ENSDARG00000020884	gli2b	GLI family zinc finger 2b
62343	chr11	43687501	43688000	*	3.9428556979918e-33	6.81426267680986e-30	-29.5859	25768	ENSDART00000017912.9	+	ENSDARG00000020884	gli2b	GLI family zinc finger 2b
62691	chr12	586501	587000	*	3.13012794386277e-05	0.000645465	31.2714	24368	ENSDART00000152286.2	-	ENSDARG00000096562	wu:fj29h11	wu:fj29h11
62777	chr12	1490001	1490500	*	0.000231772	0.00314769	-20.7541	89	ENSDART00000175564.2	-	ENSDARG00000116800	CU694266.1	rRNA
63765	chr12	10543501	10544000	*	0.00126486	0.0112148	-20.1398	23189	ENSDART00000144283.3	-	ENSDARG00000006112	myof	myoferlin
63770	chr12	10611501	10612000	*	5.21559356826632e-28	5.97403384058411e-25	-30.0483	11899	ENSDART00000152538.2	+	ENSDARG00000079371	lrrc3ca	leucine rich repeat containing 3Ca
65059	chr12	24090001	24090500	*	2.2989229944416e-25	2.03930395818829e-22	-27.9155	29109	ENSDART00000021298.5	+	ENSDARG00000005246	asb3	ankyrin repeat and SOCS box containing 3
65769	chr12	32970501	32971000	*	0.000744859	0.00760098	-20.9284	18721	ENSDART00000189542.1	+	ENSDARG00000110350	BX936416.1	rRNA
66102	chr12	37035001	37035500	*	0.00698144	0.0380767	-20.3333	63051	ENSDART00000125900.4	+	ENSDARG00000086645	hs3st3b1b	heparan sulfate (glucosamine) 3-O-sulfotransferase 3B1b
66476	chr12	41619501	41620000	*	1.68494998008587e-09	1.47508656523129e-07	20.3797	-245	ENSDART00000162967.2	-	ENSDARG00000103490	dpysl4	dihydropyrimidinase like 4
66983	chr12	45590001	45590500	*	3.06023240041472e-05	0.000634707	30.172	-56968	ENSDART00000113004.4	-	ENSDARG00000076702	CABZ01068356.1	PH and SEC7 domain-containing protein 1-like
67304	chr12	48437501	48438000	*	2.18313499320275e-24	1.73678487064987e-21	-25.9772	-4803	ENSDART00000153110.2	-	ENSDARG00000002916	sec31b	SEC31 homolog B%2C COPII coat complex component
68374	chr13	5919501	5920000	*	1.6542019975046e-17	6.14130629529537e-15	-26.4069	17035	ENSDART00000045292.7	-	ENSDARG00000008372	spred2b	sprouty related EVH1 domain containing 2b
68671	chr13	8534001	8534500	*	0.000246557	0.00329923	20.2168	-4767	ENSDART00000187733.1	+	ENSDARG00000116824	CT030029.1	rRNA
69401	chr13	15800001	15800500	*	4.17666474462932e-05	0.000815156	-25.1378	-242	ENSDART00000146234.2	+	ENSDARG00000092473	coa8	cytochrome c oxidase assembly factor 8
69966	chr13	22600501	22601000	*	5.46645159462946e-15	1.40500180182168e-12	32.0639	-11861	ENSDART00000123383.3	+	ENSDARG00000019728	bmpr1aa	bone morphogenetic protein receptor%2C type IAa
71055	chr13	35688501	35689000	*	3.06604603223474e-09	2.52329114722845e-07	-30.2521	-749	ENSDART00000158726.2	+	ENSDARG00000087911	psme4a	proteasome activator subunit 4a
71332	chr13	38596001	38596500	*	2.58639425513168e-13	4.99532041641306e-11	22.6996	69794	ENSDART00000164380.2	-	ENSDARG00000104223	lmbrd1	LMBR1 domain containing 1
71832	chr13	43831001	43831500	*	7.41772946629184e-08	4.05519652168765e-06	30.5776	-90333	ENSDART00000194328.1	+	ENSDARG00000117415	CR559944.1	lincRNA
71849	chr13	43961001	43961500	*	7.10106411832816e-08	3.91961644703993e-06	-33.3586	-22500	ENSDART00000194156.1	+	ENSDARG00000117415	CR559944.1	lincRNA
72283	chr13	47862501	47863000	*	5.58922336245014e-06	0.000159489	-20.134	40979	ENSDART00000109978.4	+	ENSDARG00000075165	zc3h6	zinc finger CCCH-type containing 6
73559	chr14	5027001	5027500	*	7.33356731460959e-05	0.00127093	-25.8958	85292	ENSDART00000194563.1	-	ENSDARG00000117567	BX510929.1	lincRNA
73582	chr14	5273001	5273500	*	5.639512428066e-25	4.83160784509218e-22	-33.9744	-109560	ENSDART00000187825.1	+	ENSDARG00000025131	lbx2	ladybird homeobox 2
77774	chr14	47746001	47746500	*	2.25437851424848e-09	1.91343150528578e-07	37.2549	68968	ENSDART00000166827.2	-	ENSDARG00000005482	rapgef2	Rap guanine nucleotide exchange factor (GEF) 2
78273	chr14	51864001	51864500	*	8.51756498625317e-19	3.61775734764772e-16	-34.7689	-8955	ENSDART00000088912.5	-	ENSDARG00000111920	cplx2	complexin 2
78308	chr14	52095501	52096000	*	1.84793199199147e-17	6.76038458480212e-15	26.378	-46228	ENSDART00000120440.3	-	ENSDARG00000085040	CABZ01075745.1	rRNA
79220	chr15	5386501	5387000	*	1.26337621597423e-08	8.80051088044821e-07	-21.4199	-3322	ENSDART00000118068.3	-	ENSDARG00000083387	FO704791.1	rRNA
79385	chr15	6410501	6411000	*	1.3986901062302e-07	7.05246767501508e-06	30.7915	-6059	ENSDART00000098038.6	-	ENSDARG00000028118	dscamb	Down syndrome cell adhesion molecule b
80008	chr15	12462501	12463000	*	3.22924537215713e-77	5.39492953904627e-73	25.6869	26283	ENSDART00000169894.2	+	ENSDARG00000103117	tmprss4a	transmembrane serine protease 4a
80077	chr15	13179001	13179500	*	2.4660968419087e-22	1.57451374436249e-19	23.8129	29108	ENSDART00000184151.1	-	ENSDARG00000105059	zgc:172282	zgc:172282
80460	chr15	17030501	17031000	*	6.53450772603684e-49	3.11910189458582e-45	-20.9683	0	ENSDART00000062069.7	+	ENSDARG00000042332	plin2	perilipin 2
80725	chr15	19865501	19866000	*	1.24078939941726e-52	6.90973753018556e-49	-42.7636	-18242	ENSDART00000154437.3	+	ENSDARG00000023814	dyrk1ab	dual-specificity tyrosine-(Y)-phosphorylation regulated kinase 1A%2C b
80946	chr15	22098501	22099000	*	7.81341273449097e-06	0.000209389	28.4826	-24187	ENSDART00000149830.3	-	ENSDARG00000056926	drd2a	dopamine receptor D2a
81060	chr15	23415501	23416000	*	1.79724121593085e-17	6.64772522607065e-15	-26.4955	4080	ENSDART00000104525.5	-	ENSDARG00000004537	kmt2a	lysine (K)-specific methyltransferase 2A
81177	chr15	24850001	24850500	*	5.64938923929779e-06	0.00016071	21.315	19327	ENSDART00000127047.3	-	ENSDARG00000090481	trarg1a	trafficking regulator of GLUT4 (SLC2A4) 1a
81339	chr15	27018501	27019000	*	1.47818642252501e-15	4.23347642792836e-13	-23.035	-24041	ENSDART00000153541.2	-	ENSDARG00000097830	CR848825.1	antisense
81484	chr15	28698501	28699000	*	2.33031881821139e-05	0.000509796	28.7175	12524	ENSDART00000060244.4	+	ENSDARG00000017673	nova2	NOVA alternative splicing regulator 2
83244	chr15	46048001	46048500	*	2.01678690271332e-08	1.31187771592561e-06	-39.5476	53880	ENSDART00000124704.3	+	ENSDARG00000027602	lrfn1	leucine rich repeat and fibronectin type III domain containing 1
83911	chr16	2796501	2797000	*	6.2158307496841e-05	0.00111641	20.7597	10528	ENSDART00000148927.2	-	ENSDARG00000027087	tgfb2	transforming growth factor%2C beta 2
84204	chr16	4596501	4597000	*	8.26142683008185e-31	1.1344051306736e-27	-39.5522	13256	ENSDART00000081852.5	-	ENSDARG00000021855	arnt	aryl hydrocarbon receptor nuclear translocator
84274	chr16	5186501	5187000	*	1.73776362436205e-12	2.97254930953196e-10	20.9603	2101	ENSDART00000156765.3	+	ENSDARG00000097245	soga3a	SOGA family member 3a
84965	chr16	11576501	11577000	*	5.29147243017673e-17	1.83533216709967e-14	-20.1278	3032	ENSDART00000145858.2	+	ENSDARG00000095772	si:dkey-11o1.2	si:dkey-11o1.2
84966	chr16	11577001	11577500	*	1.10207875047302e-26	1.1507404439877e-23	-25.7861	3532	ENSDART00000145858.2	+	ENSDARG00000095772	si:dkey-11o1.2	si:dkey-11o1.2
85439	chr16	16492501	16493000	*	6.29123603049854e-13	1.1528814042923e-10	24.6122	-11456	ENSDART00000158704.2	-	ENSDARG00000098641	nbeal2	neurobeachin-like 2
86991	chr16	34742501	34743000	*	1.56287929065386e-08	1.0578068119017e-06	27.1736	17935	ENSDART00000181070.1	+	ENSDARG00000112786	AL929184.1	rRNA
87379	chr16	39551001	39551500	*	1.74841777533468e-24	1.42487275730421e-21	-21.1221	19333	ENSDART00000039832.6	-	ENSDARG00000034541	tgfbr2b	transforming growth factor beta receptor 2b
88402	chr16	50295001	50295500	*	1.27450626398047e-26	1.31706200557245e-23	32.1726	5087	ENSDART00000167332.2	+	ENSDARG00000102175	hamp	hepcidin antimicrobial peptide
88992	chr16	54659001	54659500	*	2.47242992358661e-42	7.74479620474139e-39	-29.6593	-12719	ENSDART00000172083.2	+	ENSDARG00000099405	CU694952.1	processed_transcript
88999	chr16	54679001	54679500	*	5.82449999696304e-08	3.30975654778295e-06	28.0303	4447	ENSDART00000167040.2	+	ENSDARG00000102087	pop1	POP1 homolog%2C ribonuclease P/MRP subunit
89730	chr17	4368501	4369000	*	5.07833324121205e-07	2.12634157781468e-05	20.6942	0	ENSDART00000055385.4	+	ENSDARG00000038000	crls1	cardiolipin synthase 1
90206	chr17	8693001	8693500	*	0.00343974	0.0231313	31.0417	-277	ENSDART00000192891.1	-	ENSDARG00000044062	ctbp2a	C-terminal binding protein 2a
90239	chr17	9020501	9021000	*	6.18260903682158e-17	2.10080503587058e-14	-27.5682	2728	ENSDART00000186901.1	+	ENSDARG00000077295	akap6	A kinase (PRKA) anchor protein 6
90287	chr17	9334501	9335000	*	7.63486171793263e-10	7.28172780882007e-08	-25.2808	-23865	ENSDART00000153650.2	-	ENSDARG00000097974	CU855685.1	lincRNA
90992	chr17	16932001	16932500	*	0.000297338	0.00381	-28.9671	33310	ENSDART00000153697.3	-	ENSDARG00000043746	nrxn3a	neurexin 3a
91211	chr17	19812501	19813000	*	4.97047230042845e-17	1.72998027571945e-14	-29.2947	15506	ENSDART00000154745.3	-	ENSDARG00000023318	fmn2a	formin 2a
93008	chr17	44343001	44343500	*	1.94022760411194e-08	1.27115125253713e-06	-27.2623	51598	ENSDART00000193096.1	+	ENSDARG00000112500	BX548045.2	rRNA
93704	chr17	50710001	50710500	*	1.79541428599315e-09	1.55818376026151e-07	-20.6859	8108	ENSDART00000134126.2	+	ENSDARG00000020242	fermt2	fermitin family member 2
94104	chr17	52920001	52920500	*	0.00434545	0.0273247	20.7071	21107	ENSDART00000155310.2	-	ENSDARG00000070461	CDIN1	zgc:154061
94265	chr18	438001	438500	*	1.9456868537949e-15	5.40258643849593e-13	-21.2312	5669	ENSDART00000170389.2	-	ENSDARG00000103607	wtip	WT1 interacting protein
94613	chr18	3180501	3181000	*	6.17709711994369e-13	1.13403842031573e-10	37.1584	10924	ENSDART00000164724.2	+	ENSDARG00000103959	pak1	p21 protein (Cdc42/Rac)-activated kinase 1
94924	chr18	5909001	5909500	*	1.54774227449743e-22	1.02068336894357e-19	-24.1997	-8125	ENSDART00000169100.2	+	ENSDARG00000101210	glg1b	golgi glycoprotein 1b
95245	chr18	9795001	9795500	*	1.102167477422e-11	1.59653145243095e-09	38.6624	8965	ENSDART00000178797.2	-	ENSDARG00000107490	CR762488.2	rRNA
95400	chr18	11801001	11801500	*	1.08130720947248e-34	2.16777935382592e-31	-26.4994	-29405	ENSDART00000177201.2	+	ENSDARG00000107950	CABZ01026684.1	rRNA
95426	chr18	12325001	12325500	*	3.42649955294788e-11	4.50155046263605e-09	-29.8518	1927	ENSDART00000136992.2	-	ENSDARG00000026865	fam107b	family with sequence similarity 107 member B
95505	chr18	13312501	13313000	*	6.31245622747275e-11	7.79252728852846e-09	-38.6792	2641	ENSDART00000131555.2	+	ENSDARG00000092862	si:ch211-260p9.3	si:ch211-260p9.3
96129	chr18	21443001	21443500	*	3.8464078134077e-07	1.67229447124974e-05	38.2888	34200	ENSDART00000144523.2	+	ENSDARG00000056745	necab2	N-terminal EF-hand calcium binding protein 2
96412	chr18	25107501	25108000	*	0.00680527	0.0374213	-23.8796	50778	ENSDART00000179653.2	-	ENSDARG00000107286	BX901968.2	rRNA
97380	chr18	33480501	33481000	*	0.000258201	0.00342034	-24.3509	-9315	ENSDART00000140885.2	+	ENSDARG00000055994	olfcq9	olfactory receptor C family%2C q9
97864	chr18	39277501	39278000	*	4.14891891352616e-13	7.83206724166342e-11	-27.2592	10895	ENSDART00000186216.1	-	ENSDARG00000032103	mapk6	mitogen-activated protein kinase 6
98239	chr18	43346001	43346500	*	0.00327127	0.0223033	-22.5533	-19390	ENSDART00000173113.2	+	ENSDARG00000105447	si:ch211-129p13.1	si:ch211-129p13.1
98441	chr18	45112501	45113000	*	0.000242037	0.00325221	-21.1855	-1392	ENSDART00000172328.3	+	ENSDARG00000017058	large2	LARGE xylosyl- and glucuronyltransferase 2
98605	chr18	46526501	46527000	*	0.00268388	0.0193444	-28.4527	-50021	ENSDART00000118064.2	+	ENSDARG00000082074	BX649602.1	rRNA
99820	chr19	4993001	4993500	*	3.05187675027984e-20	1.52958274755829e-17	-37.3244	2458	ENSDART00000017535.6	+	ENSDARG00000011076	zgc:91968	zgc:91968
100668	chr19	13815001	13815500	*	0.0011521	0.0104853	-22.2456	-6370	ENSDART00000187670.1	-	ENSDARG00000104292	ccn2b	cellular communication network factor 2b
100955	chr19	16452501	16453000	*	3.29339886382641e-10	3.46771473926426e-08	-27.2752	-18459	ENSDART00000151100.2	-	ENSDARG00000096247	CU633478.1	antisense
101547	chr19	22515001	22515500	*	2.21061548664283e-05	0.000487975	-21.5909	-7287	ENSDART00000160153.2	-	ENSDARG00000062590	pleca	plectin a
101952	chr19	28221001	28221500	*	1.9038043213699e-08	1.25069860036438e-06	-34.2124	33523	ENSDART00000183825.1	+	ENSDARG00000036051	irx4b	iroquois homeobox 4b
102540	chr19	35028501	35029000	*	2.17284950040738e-20	1.0944918992752e-17	20.1235	6858	ENSDART00000103253.5	-	ENSDARG00000035677	bmp8a	bone morphogenetic protein 8a
102783	chr19	38231501	38232000	*	6.05447460456504e-08	3.42104532260282e-06	33.7664	-24276	ENSDART00000175470.2	+	ENSDARG00000106996	BX530058.2	rRNA
103661	chr19	46509501	46510000	*	7.13828820261687e-09	5.36382043010084e-07	-21.6541	56431	ENSDART00000166668.2	-	ENSDARG00000101019	ext1b	exostosin glycosyltransferase 1b
103861	chr19	48280501	48281000	*	2.3828867476505e-21	1.34189761525374e-18	-26.5795	-9786	ENSDART00000165986.2	+	ENSDARG00000100104	zgc:101785	zgc:101785
104646	chr20	4963501	4964000	*	1.18511965480441e-05	0.000293176	-30.4831	-56025	ENSDART00000135904.2	-	ENSDARG00000092335	BX649499.1	processed_transcript
105191	chr20	10365501	10366000	*	1.05046861040159e-07	5.47001260543098e-06	23.7434	33032	ENSDART00000179744.1	-	ENSDARG00000096558	CR556696.1	lincRNA
105839	chr20	17473001	17473500	*	2.49170017100724e-05	0.000537981	-20.8374	-108381	ENSDART00000182832.1	+	ENSDARG00000018693	cdh2	cadherin 2%2C type 1%2C N-cadherin (neuronal)
105947	chr20	18899001	18899500	*	6.45432179303186e-08	3.61235987657084e-06	22.7703	15877	ENSDART00000063725.5	-	ENSDARG00000043410	xkr6b	XK%2C Kell blood group complex subunit-related family%2C member 6b
106508	chr20	25830501	25831000	*	2.45296357360358e-75	3.5126027776926e-71	27.9332	39631	ENSDART00000145989.2	-	ENSDARG00000043019	exoc1	exocyst complex component 1
107291	chr20	37806001	37806500	*	7.67983725773551e-10	7.31766053344312e-08	-24.026	7364	ENSDART00000147529.3	-	ENSDARG00000042577	batf3	basic leucine zipper transcription factor%2C ATF-like 3
107837	chr20	45308501	45309000	*	6.41963010663302e-12	9.70582503616986e-10	-22.2752	114499	ENSDART00000098424.6	-	ENSDARG00000068179	trib2	tribbles pseudokinase 2
108319	chr20	49199501	49200000	*	0.00019707	0.00277239	26.0618	-18	ENSDART00000160518.2	-	ENSDARG00000102208	LO018612.1	protein_coding
109801	chr21	4658001	4658500	*	9.43057201110606e-33	1.57551581405018e-29	-35.9865	-17996	ENSDART00000181682.1	-	ENSDARG00000109364	BX469935.1	rRNA
111032	chr21	18613001	18613500	*	7.50735430149736e-25	6.32376805618611e-22	21.4458	35362	ENSDART00000112113.4	-	ENSDARG00000074863	TMEM132C	si:dkey-112m2.1
111478	chr21	24801001	24801500	*	0.00653774	0.0363974	-22.9583	51341	ENSDART00000115562.2	+	ENSDARG00000081177	BX510932.1	rRNA
112205	chr21	33526501	33527000	*	6.50237675700125e-07	2.63137112303311e-05	-29.4075	22668	ENSDART00000125658.3	+	ENSDARG00000089914	clint1b	clathrin interactor 1b
112206	chr21	33527001	33527500	*	0.00205464	0.0159359	-25.7143	23168	ENSDART00000125658.3	+	ENSDARG00000089914	clint1b	clathrin interactor 1b
112608	chr21	37143501	37144000	*	1.48169054262169e-08	1.01036002632753e-06	-23.0575	50366	ENSDART00000100286.4	-	ENSDARG00000069105	fgfr4	fibroblast growth factor receptor 4
112823	chr21	38952001	38952500	*	1.74104240170098e-06	6.08720091863368e-05	-24.5514	-8417	ENSDART00000194388.1	+	ENSDARG00000117542	CU463284.2	lincRNA
113702	chr21	45066001	45066500	*	1.7198703817569e-07	8.40472138332403e-06	38.7446	7265	ENSDART00000181390.1	-	ENSDARG00000010945	rapgef6	Rap guanine nucleotide exchange factor (GEF) 6
113902	chr22	413501	414000	*	9.88908895842781e-150	9.91270689977459e-145	-20.1598	154	ENSDART00000082453.6	+	ENSDARG00000019726	celsr2	cadherin%2C EGF LAG seven-pass G-type receptor 2
116291	chr22	23841501	23842000	*	2.3881444384521e-16	7.69726045918301e-14	-55.7227	-60289	ENSDART00000171246.2	-	ENSDARG00000104205	cfhl3	complement factor H like 3
117004	chr22	31420501	31421000	*	0.000148007	0.00222042	-21.2621	90018	ENSDART00000192585.1	+	ENSDARG00000027618	grip2b	glutamate receptor interacting protein 2b
117146	chr22	32630001	32630500	*	1.50989041046621e-06	5.40534448502186e-05	-26.3713	-122036	ENSDART00000104693.5	-	ENSDARG00000024276	pcbp4	poly(rC) binding protein 4
117631	chr22	36453001	36453500	*	5.44976826134026e-31	7.69406175957315e-28	-23.811	61424	ENSDART00000187018.1	-	ENSDARG00000087525	CABZ01045212.1	major facilitator superfamily domain-containing protein 8-like
117785	chr22	37391001	37391500	*	1.89519271781264e-17	6.90806899649775e-15	-22.6651	11721	ENSDART00000149037.2	-	ENSDARG00000095844	FP102167.1	sense_overlapping
118040	chr22	39114501	39115000	*	3.33007714741964e-14	7.43436595431555e-12	-26.2562	17586	ENSDART00000153841.3	+	ENSDARG00000002002	lmcd1	LIM and cysteine-rich domains 1
118389	chr23	2287501	2288000	*	8.66962959603153e-06	0.000227794	-20.2205	-73184	ENSDART00000184469.1	+	ENSDARG00000111585	CABZ01048666.1	protein_coding
118660	chr23	3989001	3989500	*	2.51898502164125e-08	1.59306061218495e-06	-21.6684	30200	ENSDART00000159780.3	-	ENSDARG00000020699	slc9a8	solute carrier family 9 member 8
118806	chr23	4902501	4903000	*	1.43697315733819e-06	5.18131314983655e-05	-24.8582	11810	ENSDART00000023537.5	+	ENSDARG00000011400	tnnc1a	troponin C type 1a (slow)
120019	chr23	15833001	15833500	*	1.31947356948131e-14	3.16417427164995e-12	-24.5331	45380	ENSDART00000010119.7	-	ENSDARG00000006838	eef1a2	eukaryotic translation elongation factor 1 alpha 2
121451	chr23	32873501	32874000	*	4.09264393993359e-27	4.38490081401258e-24	27.1208	1661	ENSDART00000189580.1	-	ENSDARG00000114686	BX470150.1	rRNA
122034	chr23	38265501	38266000	*	4.49971175950555e-30	5.93481361030658e-27	-42.6154	-163	ENSDART00000194477.1	+	ENSDARG00000117759	CABZ01070579.1	lincRNA
122079	chr23	38572501	38573000	*	5.86202696022895e-25	4.97968401572627e-22	-26.8454	-74797	ENSDART00000109493.4	-	ENSDARG00000079201	tshz2	teashirt zinc finger homeobox 2
122273	chr23	40335001	40335500	*	7.45918107395765e-05	0.00128758	21.2257	28759	ENSDART00000119542.3	+	ENSDARG00000084142	CABZ01067001.1	rRNA
122555	chr23	42467501	42468000	*	2.60103849836899e-18	1.05131069110901e-15	24.2021	-12963	ENSDART00000163854.2	-	ENSDARG00000102292	CU013526.1	antisense
122725	chr23	43852001	43852500	*	1.53164955452007e-33	2.79146830336377e-30	-67.8171	2813	ENSDART00000017375.9	+	ENSDARG00000012125	cnga1b	cyclic nucleotide gated channel subunit alpha 1b
123103	chr24	166501	167000	*	5.56145143733561e-11	6.95103959638869e-09	-24.0864	0	ENSDART00000100417.4	+	ENSDARG00000045465	lancl2	LanC lantibiotic synthetase component C-like 2 (bacterial)
123725	chr24	6489501	6490000	*	3.27896313080895e-12	5.29274431908025e-10	20.2797	11212	ENSDART00000109040.4	-	ENSDARG00000077134	gpr158a	G protein-coupled receptor 158a
123747	chr24	6636001	6636500	*	4.03812331898357e-46	1.55683365367876e-42	-34.6213	-7643	ENSDART00000169731.2	-	ENSDARG00000104295	arhgap21a	Rho GTPase activating protein 21a
124106	chr24	10232001	10232500	*	5.21540583625418e-06	0.000150572	-26.02	-4787	ENSDART00000147489.2	+	ENSDARG00000086362	pou6f2	POU class 6 homeobox 2
124311	chr24	12669501	12670000	*	1.04634665441624e-10	1.24565988855512e-08	-22.2873	19572	ENSDART00000015517.6	-	ENSDARG00000005220	pdcd6	programmed cell death 6
126029	chr24	32320001	32320500	*	1.67195247146667e-05	0.000387609	-28.0074	87905	ENSDART00000144157.3	-	ENSDARG00000093677	si:ch211-56a11.2	si:ch211-56a11.2
126067	chr24	32799501	32800000	*	7.59289835228248e-09	5.67563932963023e-07	21.3016	130806	ENSDART00000155973.2	+	ENSDARG00000097630	si:ch211-282b22.1	si:ch211-282b22.1
127109	chr24	42148501	42149000	*	2.25670238031968e-26	2.26209202386315e-23	20.0299	-163	ENSDART00000112680.4	-	ENSDARG00000074507	rmdn1	regulator of microtubule dynamics 1
127259	chr25	1072001	1072500	*	2.73122833494268e-05	0.000578664	-21.2178	6918	ENSDART00000163134.2	-	ENSDARG00000101522	FO907089.1	neuronal acetylcholine receptor subunit alpha-7-like
127772	chr25	4400001	4400500	*	2.5592939581103e-06	8.37820610848299e-05	-20.9087	-74271	ENSDART00000127180.4	-	ENSDARG00000100714	FO907094.1	rRNA
129076	chr25	16478501	16479000	*	6.01228977150756e-15	1.53741041324682e-12	36.6667	-37154	ENSDART00000157027.2	+	ENSDARG00000097999	CR376785.1	antisense
130944	chr25	34966001	34966500	*	2.10620981213948e-48	9.17930450811552e-45	-63.588	-931	ENSDART00000137839.2	-	ENSDARG00000034256	cdk10	cyclin-dependent kinase 10
130987	chr25	35237001	35237500	*	1.757670645832e-07	8.54860970622617e-06	-36.2745	-13476	ENSDART00000003494.7	+	ENSDARG00000001127	slc17a6a	solute carrier family 17 member 6a

## Sheet: Replicate 1- SC1 vs TPHP1
	chr	start	end	strand	pvalue	qvalue	meth.diff	dist.to.feature	feature.name	feature.strand	gene.id	gene.name	gene.description
27	chr1	92001	92500	*	8.67458e-06	0.000209028	27.5775	-17298	ENSDART00000165402.1	+	ENSDARG00000100782	f7l	coagulation factor VII%2C like
41	chr1	168001	168500	*	3.05175e-14	4.65734e-12	-45.3862	-8083	ENSDART00000168760.2	+	ENSDARG00000100181	lamp1a	lysosomal associated membrane protein 1a
50	chr1	224001	224500	*	1.00708e-08	5.51377e-07	70.1389	-2741	ENSDART00000003317.11	+	ENSDARG00000016304	tfdp1b	transcription factor Dp-1%2C b
118	chr1	704501	705000	*	6.63203e-09	3.77766e-07	-40	9627	ENSDART00000161072.2	-	ENSDARG00000100307	adamts5	ADAM metallopeptidase with thrombospondin type 1 motif 5
127	chr1	760001	760500	*	8.37928e-18	2.08754e-15	-25.0121	-45376	ENSDART00000161072.2	-	ENSDARG00000100307	adamts5	ADAM metallopeptidase with thrombospondin type 1 motif 5
147	chr1	920001	920500	*	0.00444266	0.0310903	33.3333	-41107	ENSDART00000184660.1	+	ENSDARG00000115421	n6amt1	N-6 adenine-specific DNA methyltransferase 1
176	chr1	1208001	1208500	*	1.54226e-05	0.000338982	-27.9186	-10191	ENSDART00000187355.1	+	ENSDARG00000116514	CR450787.2	rRNA
191	chr1	1327001	1327500	*	5.24855e-07	1.86523e-05	-20.582	-11249	ENSDART00000165762.2	-	ENSDARG00000103469	CR450787.1	processed_transcript
215	chr1	1480501	1481000	*	6.78821e-37	8.85582e-34	54.4757	-78199	ENSDART00000130697.3	-	ENSDARG00000087646	runx1	RUNX family transcription factor 1
255	chr1	1754501	1755000	*	2.27125e-05	0.00046682	20.8528	24111	ENSDART00000132968.2	+	ENSDARG00000002791	atp1a1a.1	ATPase Na+/K+ transporting subunit alpha 1a%2C tandem duplicate 1
340	chr1	2274501	2275000	*	0.00127038	0.0120601	35.7864	-605	ENSDART00000116379.2	+	ENSDARG00000082290	CR352215.1	snoRNA
350	chr1	2365001	2365500	*	1.21391e-07	5.15146e-06	25.6562	-30748	ENSDART00000144500.2	-	ENSDARG00000095179	si:ch211-235f1.3	si:ch211-235f1.3
388	chr1	2643501	2644000	*	1.02643e-14	1.72008e-12	-35.3606	-68956	ENSDART00000126093.3	+	ENSDARG00000103156	gpc6a	glypican 6a
423	chr1	2912001	2912500	*	1.90984e-05	0.00040446	-28.0205	-197727	ENSDART00000152251.2	-	ENSDARG00000096559	CU986306.1	antisense
426	chr1	2957001	2957500	*	6.92697e-13	8.51496e-11	52.3974	-242727	ENSDART00000152251.2	-	ENSDARG00000096559	CU986306.1	antisense
452	chr1	3153501	3154000	*	6.00937e-08	2.74924e-06	-20.4202	141046	ENSDART00000157572.2	-	ENSDARG00000103647	gpc5a	glypican 5a
460	chr1	3247501	3248000	*	1.44319e-24	7.05547e-22	-32.6432	47046	ENSDART00000157572.2	-	ENSDARG00000103647	gpc5a	glypican 5a
496	chr1	3374001	3374500	*	1.0281e-08	5.61622e-07	-30.9626	-43567	ENSDART00000194988.1	-	ENSDARG00000117575	CABZ01113467.1	lincRNA
497	chr1	3378001	3378500	*	1.59363e-17	3.88252e-15	-20.0215	-47567	ENSDART00000194988.1	-	ENSDARG00000117575	CABZ01113467.1	lincRNA
555	chr1	3657501	3658000	*	0.00012863	0.00197377	-20.139	-101924	ENSDART00000121234.3	+	ENSDARG00000088916	CABZ01063288.1	rRNA
693	chr1	4572501	4573000	*	7.40442e-06	0.000182592	22.8509	-25060	ENSDART00000194519.1	+	ENSDARG00000117775	FO744838.1	lincRNA
703	chr1	4624001	4624500	*	0.00729071	0.0446498	30.5831	25943	ENSDART00000194519.1	+	ENSDARG00000117775	FO744838.1	lincRNA
728	chr1	5009501	5010000	*	0.000526085	0.00607945	20.5195	68489	ENSDART00000117908.2	-	ENSDARG00000082581	FQ790365.1	rRNA
730	chr1	5044501	5045000	*	6.66715e-06	0.000167025	34.492	33489	ENSDART00000117908.2	-	ENSDARG00000082581	FQ790365.1	rRNA
772	chr1	5311501	5312000	*	3.25347e-10	2.49831e-08	-31.5394	35692	ENSDART00000189676.1	+	ENSDARG00000078308	spry2	sprouty RTK signaling antagonist 2
776	chr1	5343501	5344000	*	0.00016802	0.00245252	20.9707	50753	ENSDART00000103724.6	-	ENSDARG00000033928	ndfip2	Nedd4 family interacting protein 2
853	chr1	5943001	5943500	*	1.09658e-07	4.71503e-06	-24.0729	85377	ENSDART00000168117.2	-	ENSDARG00000092671	pard3ba	par-3 family cell polarity regulator beta a
861	chr1	6031001	6031500	*	2.57609e-44	5.20913e-41	33.5269	-2126	ENSDART00000168117.2	-	ENSDARG00000092671	pard3ba	par-3 family cell polarity regulator beta a
870	chr1	6064501	6065000	*	2.33995e-08	1.18836e-06	-22.2725	20751	ENSDART00000138891.3	-	ENSDARG00000113935	pard3ba	par-3 family cell polarity regulator beta a
905	chr1	6257001	6257500	*	0.000284428	0.00372946	-20.8017	13097	ENSDART00000127329.3	+	ENSDARG00000043247	gtf3c3	general transcription factor IIIC%2C polypeptide 3
931	chr1	6426501	6427000	*	5.90139e-06	0.00015023	-20.8428	26520	ENSDART00000176163.2	-	ENSDARG00000107682	CU571320.1	rRNA
966	chr1	6610001	6610500	*	1.46885e-12	1.73525e-10	-23.4422	-29937	ENSDART00000147638.2	+	ENSDARG00000070558	si:ch211-93g23.2	si:ch211-93g23.2
1060	chr1	7513001	7513500	*	7.37206e-10	5.23057e-08	-27.1192	-3949	ENSDART00000123563.3	+	ENSDARG00000013741	lancl1	LanC antibiotic synthetase component C-like 1 (bacterial)
1085	chr1	7725001	7725500	*	0.00505342	0.0342159	-30.1587	-23165	ENSDART00000152199.2	-	ENSDARG00000096630	BX908756.1	lincRNA
1188	chr1	8721001	8721500	*	0.00702924	0.0434764	-26.3889	26712	ENSDART00000152142.2	+	ENSDARG00000012458	.	zgc:77849
1194	chr1	8766001	8766500	*	9.11487e-13	1.10477e-10	-35.6966	71712	ENSDART00000152142.2	+	ENSDARG00000012458	.	zgc:77849
1203	chr1	8856001	8856500	*	0.000503823	0.00587817	-22.7866	61403	ENSDART00000137900.3	-	ENSDARG00000070543	grin2ab	glutamate receptor%2C ionotropic%2C N-methyl D-aspartate 2A%2C b
1277	chr1	9602001	9602500	*	0.0015011	0.0137234	-20.0207	27206	ENSDART00000166601.2	-	ENSDARG00000104203	ugt5b5	UDP glucuronosyltransferase 5 family%2C polypeptide B5
1279	chr1	9617001	9617500	*	8.09363e-21	2.88816e-18	-95.4373	12206	ENSDART00000166601.2	-	ENSDARG00000104203	ugt5b5	UDP glucuronosyltransferase 5 family%2C polypeptide B5
1468	chr1	11780001	11780500	*	9.17059e-16	1.77738e-13	-38.4039	43583	ENSDART00000140329.2	+	ENSDARG00000077198	chst12b	carbohydrate (chondroitin 4) sulfotransferase 12b
1478	chr1	11861001	11861500	*	2.79796e-07	1.07121e-05	-69.8851	-10649	ENSDART00000033361.8	-	ENSDARG00000007678	ttyh3b	tweety family member 3b
1479	chr1	11861501	11862000	*	1.99774e-09	1.292e-07	-41.6136	-11149	ENSDART00000033361.8	-	ENSDARG00000007678	ttyh3b	tweety family member 3b
1634	chr1	13581001	13581500	*	1.87716e-05	0.000399363	-30.5556	21339	ENSDART00000194796.1	-	ENSDARG00000117541	FP236197.1	lincRNA
1719	chr1	14390001	14390500	*	0.00407378	0.029177	-21.7391	7419	ENSDART00000103346.5	+	ENSDARG00000070431	fip1l1b	FIP1 like 1b (S. cerevisiae)
1787	chr1	15139001	15139500	*	2.67634e-18	7.10529e-16	-40.3676	1102	ENSDART00000111475.3	+	ENSDARG00000078898	pcdh7a	protocadherin 7a
1809	chr1	15486501	15487000	*	3.50133e-05	0.00066888	22.5	5729	ENSDART00000194490.1	-	ENSDARG00000117428	CR848833.1	lincRNA
1865	chr1	16222001	16222500	*	2.9933e-08	1.4799e-06	-26.0505	59899	ENSDART00000177686.2	+	ENSDARG00000108223	CU633160.1	rRNA
1902	chr1	16640001	16640500	*	1.63317e-07	6.68061e-06	33.3333	14325	ENSDART00000164899.2	+	ENSDARG00000062198	pcm1	pericentriolar material 1
2039	chr1	17958001	17958500	*	4.40796e-07	1.59786e-05	-27.907	45803	ENSDART00000194184.1	-	ENSDARG00000117687	CR391953.1	lincRNA
2127	chr1	19132501	19133000	*	0.000167122	0.00244333	-35.9091	37955	ENSDART00000114514.4	+	ENSDARG00000073902	ptpn9b	protein tyrosine phosphatase non-receptor type 9b
2128	chr1	19133001	19133500	*	1.07035e-05	0.000249496	-46.0227	38455	ENSDART00000114514.4	+	ENSDARG00000073902	ptpn9b	protein tyrosine phosphatase non-receptor type 9b
2166	chr1	19402501	19403000	*	0.0078974	0.0473171	-21.7224	0	ENSDART00000145224.2	-	ENSDARG00000061985	rbm47	RNA binding motif protein 47
2213	chr1	19845001	19845500	*	4.23289e-22	1.68381e-19	-33.092	0	ENSDART00000146825.2	-	ENSDARG00000019986	grhprb	glyoxylate reductase/hydroxypyruvate reductase b
2215	chr1	19859501	19860000	*	4.70105e-18	1.22134e-15	-48.6752	4013	ENSDART00000186107.1	+	ENSDARG00000080019	UBA6	si:dkey-82j4.2
2259	chr1	20342001	20342500	*	4.40133e-30	3.46752e-27	26.4444	-68775	ENSDART00000146084.3	-	ENSDARG00000041776	ndst3	N-deacetylase/N-sulfotransferase (heparan glucosaminyl) 3
2299	chr1	20948001	20948500	*	0.00111954	0.0109673	-39.2857	11292	ENSDART00000136556.2	+	ENSDARG00000094202	CT583646.2	protein_coding
2311	chr1	21086501	21087000	*	5.03331e-12	5.4671e-10	-44.8294	-70572	ENSDART00000145941.2	-	ENSDARG00000115895	BX323083.5	processed_transcript
2468	chr1	22807501	22808000	*	6.16219e-07	2.14469e-05	23.2073	-4355	ENSDART00000086867.6	-	ENSDARG00000061143	tapt1b	transmembrane anterior posterior transformation 1b
2469	chr1	22821501	22822000	*	0.00100423	0.0100936	20.5031	12825	ENSDART00000043556.5	-	ENSDARG00000034896	ldb2b	LIM domain binding 2b
2489	chr1	23153001	23153500	*	2.75443e-05	0.000548204	-22.3202	4084	ENSDART00000144208.3	-	ENSDARG00000061121	adgrl3.1	adhesion G protein-coupled receptor L3.1
2513	chr1	23423501	23424000	*	0.00443047	0.0310211	-21.5869	14881	ENSDART00000140706.2	+	ENSDARG00000054680	chrna9	cholinergic receptor%2C nicotinic%2C alpha 9
2590	chr1	24021501	24022000	*	1.66342e-13	2.24991e-11	-45.2206	-54243	ENSDART00000014608.7	+	ENSDARG00000015266	mab21l2	mab-21-like 2
2592	chr1	24060501	24061000	*	0.000116203	0.00181496	24.6646	-15243	ENSDART00000014608.7	+	ENSDARG00000015266	mab21l2	mab-21-like 2
2644	chr1	24656001	24656500	*	0.00677429	0.0423464	-22.2222	-97164	ENSDART00000102522.4	-	ENSDARG00000037309	gatb	glutamyl-tRNA(Gln) amidotransferase%2C subunit B
2803	chr1	26148001	26148500	*	0.0033407	0.0252031	28.7879	-16914	ENSDART00000054209.7	-	ENSDARG00000037262	cdkn2a/b	cyclin-dependent kinase inhibitor 2A/B (p15%2C inhibits CDK4)
2831	chr1	26264001	26264500	*	0.0084685	0.0496547	26.9231	28398	ENSDART00000112899.4	-	ENSDARG00000077817	cxxc4	CXXC finger 4
2932	chr1	27220001	27220500	*	1.32817e-15	2.51785e-13	-33.0645	66144	ENSDART00000180184.1	+	ENSDARG00000069989	bnc2	basonuclin 2
2966	chr1	27301501	27302000	*	1.1691e-06	3.74059e-05	-48.8934	147644	ENSDART00000180184.1	+	ENSDARG00000069989	bnc2	basonuclin 2
3015	chr1	27551501	27552000	*	1.51816e-05	0.000334836	-21.913	-9383	ENSDART00000135759.2	-	ENSDARG00000095189	si:ch211-127n13.2	si:ch211-127n13.2
3119	chr1	27933501	27934000	*	2.10699e-07	8.34587e-06	-23.6549	-43297	ENSDART00000180692.1	+	ENSDARG00000100083	sugt1	SGT1 homolog%2C MIS12 kinetochore complex assembly cochaperone
3422	chr1	29836001	29836500	*	0.00490244	0.0334249	-25	4244	ENSDART00000142184.2	+	ENSDARG00000037178	zic2b	zic family member 2 (odd-paired homolog%2C Drosophila) b
3558	chr1	31513501	31514000	*	0.00190492	0.0164664	-20.1099	-1338	ENSDART00000134158.2	-	ENSDARG00000039616	cenpk	centromere protein K
3664	chr1	32708001	32708500	*	0.00050937	0.00593025	20.2851	1894	ENSDART00000125782.2	+	ENSDARG00000089053	CU915272.1	rRNA
3668	chr1	32716001	32716500	*	2.34984e-07	9.17897e-06	-23.0606	9894	ENSDART00000125782.2	+	ENSDARG00000089053	CU915272.1	rRNA
3754	chr1	33615001	33615500	*	7.89766e-14	1.11752e-11	-21.599	-18686	ENSDART00000075626.5	+	ENSDARG00000053580	htr1fb	5-hydroxytryptamine (serotonin) receptor 1Fb
3886	chr1	35249001	35249500	*	1.25753e-06	3.97218e-05	22.1936	54549	ENSDART00000165389.3	+	ENSDARG00000102858	sc:d189	sc:d189
3959	chr1	36192501	36193000	*	0.00340354	0.0255783	21.0459	-1761	ENSDART00000053773.6	+	ENSDARG00000036995	lsm6	LSM6 homolog%2C U6 small nuclear RNA and mRNA degradation associated
3977	chr1	36408501	36409000	*	0.000275635	0.00364013	-52.2436	-27936	ENSDART00000124112.3	+	ENSDARG00000069737	pou4f2	POU class 4 homeobox 2
3995	chr1	36575501	36576000	*	1.69415e-09	1.11467e-07	-24.1733	-36660	ENSDART00000190784.1	+	ENSDARG00000011876	ednraa	endothelin receptor type Aa
4040	chr1	37131001	37131500	*	0.00140976	0.0130769	-26.3138	7361	ENSDART00000117485.2	+	ENSDARG00000081340	FO704615.1	rRNA
4102	chr1	37816001	37816500	*	3.3975e-05	0.000652228	-27.025	63712	ENSDART00000139448.3	+	ENSDARG00000040048	GALNTL6	si:ch211-15e22.3
4227	chr1	39471001	39471500	*	2.09009e-06	6.19707e-05	-34.7578	-11088	ENSDART00000181790.1	+	ENSDARG00000005479	tenm3	Teneurin-3
4284	chr1	40096001	40096500	*	0.00233164	0.0192186	-22.3092	6337	ENSDART00000147317.2	-	ENSDARG00000074662	cntf	ciliary neurotrophic factor
4333	chr1	40482501	40483000	*	0.00295253	0.0229855	-38.4615	36341	ENSDART00000114659.4	-	ENSDARG00000079552	maml3	mastermind-like transcriptional coactivator 3
4359	chr1	40700001	40700500	*	0.00126501	0.0120234	23.3333	5232	ENSDART00000194274.1	+	ENSDARG00000117485	FO681323.1	lincRNA
4402	chr1	41112501	41113000	*	4.01776e-10	3.03337e-08	-21.1108	-12286	ENSDART00000174851.2	+	ENSDARG00000108025	BX511116.1	rRNA
4549	chr1	42974001	42974500	*	0.00113847	0.0110979	-20.6751	376	ENSDART00000175960.2	-	ENSDARG00000107073	CR925858.1	rRNA
4559	chr1	43056001	43056500	*	0.000570691	0.00649413	-31.6018	-81127	ENSDART00000175960.2	-	ENSDARG00000107073	CR925858.1	rRNA
4606	chr1	43442501	43443000	*	0.00221809	0.0184856	-35.6589	177380	ENSDART00000118793.2	+	ENSDARG00000081405	BX511108.1	rRNA
4644	chr1	43839501	43840000	*	0.00133238	0.0125054	-25.4884	22639	ENSDART00000145044.3	-	ENSDARG00000075112	tacr3a	tachykinin receptor 3a
4709	chr1	44484001	44484500	*	0.000974497	0.00985682	-25.2563	-6577	ENSDART00000073736.4	+	ENSDARG00000052012	rtn4rl2a	reticulon 4 receptor-like 2 a
4725	chr1	44671501	44672000	*	1.963e-06	5.86034e-05	25.2326	29314	ENSDART00000193926.1	-	ENSDARG00000002840	si:dkey-28b4.8	si:dkey-28b4.8
4772	chr1	45132501	45133000	*	1.74312e-33	1.85515e-30	-31.4014	11110	ENSDART00000142702.3	+	ENSDARG00000069559	muc13a	mucin 13a%2C cell surface associated
4786	chr1	45346501	45347000	*	0.000748119	0.00803531	-39.2857	394	ENSDART00000173024.2	-	ENSDARG00000105481	si:ch211-243a20.4	si:ch211-243a20.4
4787	chr1	45366001	45366500	*	1.3808e-36	1.74508e-33	-27.807	14113	ENSDART00000145486.2	+	ENSDARG00000092240	si:ch211-243a20.3	si:ch211-243a20.3
4812	chr1	45659001	45659500	*	2.13731e-05	0.000444485	-39.9313	3252	ENSDART00000125237.3	-	ENSDARG00000032340	serhl	serine hydrolase like
4860	chr1	46157001	46157500	*	8.15393e-08	3.62245e-06	-43.2393	-36833	ENSDART00000010894.8	+	ENSDARG00000008131	sox1b	SRY-box transcription factor 1b
4917	chr1	46703501	46704000	*	5.44041e-08	2.51454e-06	-24.0155	2640	ENSDART00000074519.4	-	ENSDARG00000052641	kpna3	karyopherin alpha 3 (importin alpha 4)
4948	chr1	47023501	47024000	*	0.000157585	0.00232368	-27.2222	-33852	ENSDART00000150507.2	-	ENSDARG00000089853	si:dkey-22n8.3	si:dkey-22n8.3
4985	chr1	47391001	47391500	*	2.48244e-06	7.19854e-05	-39.8284	0	ENSDART00000113559.5	+	ENSDARG00000036687	bcl9	BCL9 transcription coactivator
5005	chr1	47563001	47563500	*	0.000696058	0.00759582	-25.035	-22200	ENSDART00000153746.3	+	ENSDARG00000060148	sh3pxd2aa	SH3 and PX domains 2Aa
5048	chr1	47943501	47944000	*	0.00159686	0.0143992	31.6071	29408	ENSDART00000186645.1	+	ENSDARG00000114522	CR381623.2	rRNA
5101	chr1	48530501	48531000	*	2.07535e-08	1.06512e-06	-27.6392	84106	ENSDART00000189744.1	-	ENSDARG00000112034	LO017711.1	protein_coding
5160	chr1	49065501	49066000	*	1.41744e-10	1.18032e-08	-29.9632	22560	ENSDART00000152688.2	-	ENSDARG00000096589	BX088594.1	lincRNA
5185	chr1	49291501	49292000	*	7.94056e-06	0.000193922	-22.739	24617	ENSDART00000137179.2	+	ENSDARG00000036008	caly	calcyon neuron-specific vesicular protein
5304	chr1	50098001	50098500	*	0.00590044	0.0382742	-28.0303	12363	ENSDART00000158988.2	+	ENSDARG00000018721	npnta	nephronectin a
5309	chr1	50128001	50128500	*	5.98748e-08	2.74025e-06	-35.8466	-2658	ENSDART00000135780.2	+	ENSDARG00000018721	npnta	nephronectin a
5318	chr1	50191501	50192000	*	0.00480074	0.0329247	-30.2083	-23710	ENSDART00000182993.1	-	ENSDARG00000114696	BX537118.1	protein_coding
5351	chr1	50358501	50359000	*	0.00677819	0.0423665	43.1818	-64554	ENSDART00000125099.5	-	ENSDARG00000013667	tbck	TBC1 domain containing kinase
5390	chr1	50589001	50589500	*	4.76797e-06	0.000125158	28.9973	1127	ENSDART00000146892.3	-	ENSDARG00000016818	abcg2d	ATP-binding cassette%2C sub-family G (WHITE)%2C member 2d
5456	chr1	51100001	51100500	*	4.21777e-33	4.30024e-30	-27.0379	33187	ENSDART00000140655.2	+	ENSDARG00000043587	srd5a2a	steroid-5-alpha-reductase%2C alpha polypeptide 2a
5601	chr1	52107001	52107500	*	6.00832e-14	8.67821e-12	-89.3478	20926	ENSDART00000149939.2	-	ENSDARG00000020001	rad23aa	RAD23 homolog A%2C nucleotide excision repair protein a
5641	chr1	52467001	52467500	*	0.00486945	0.0332654	-39.5604	4935	ENSDART00000124682.4	+	ENSDARG00000036415	glb1	galactosidase%2C beta 1
5668	chr1	52691501	52692000	*	1.3145e-22	5.51849e-20	-23.9935	1055	ENSDART00000150326.2	+	ENSDARG00000004634	osbp	oxysterol binding protein
5693	chr1	52913001	52913500	*	3.49582e-07	1.30103e-05	52.5758	-15685	ENSDART00000147683.3	+	ENSDARG00000075201	inpp4b	inositol polyphosphate-4-phosphatase type II B
5801	chr1	53549501	53550000	*	2.31783e-06	6.77462e-05	-28.0565	34414	ENSDART00000141348.2	+	ENSDARG00000095360	si:ch211-213b8.4	si:ch211-213b8.4
5802	chr1	53582501	53583000	*	0.00124565	0.011885	-38.9394	42143	ENSDART00000166852.2	-	ENSDARG00000102252	USP34	ubiquitin specific peptidase 34
5897	chr1	54207001	54207500	*	5.70456e-06	0.000146201	24.9231	7597	ENSDART00000176578.2	+	ENSDARG00000103125	tsc2	TSC complex subunit 2
5937	chr1	54500001	54500500	*	2.94549e-42	5.17923e-39	-33.0141	-74211	ENSDART00000039911.8	-	ENSDARG00000030417	pkd1a	polycystic kidney disease 1a
6006	chr1	54994501	54995000	*	0.00385139	0.0279806	-20.4678	2747	ENSDART00000152666.3	-	ENSDARG00000005690	slc25a23a	solute carrier family 25 member 23a
6059	chr1	55282501	55283000	*	5.78034e-15	1.00618e-12	42.6765	3379	ENSDART00000152660.2	+	ENSDARG00000096576	si:ch211-286b5.6	si:ch211-286b5.6
6069	chr1	55335001	55335500	*	0.00315285	0.0241417	-21.4461	-13037	ENSDART00000152699.2	+	ENSDARG00000086166	si:ch211-286b5.9	si:ch211-286b5.9
6193	chr1	56236001	56236500	*	0.000202961	0.002859	-30	6329	ENSDART00000127714.5	+	ENSDARG00000087359	c3a.2	complement component c3a%2C duplicate 2
6196	chr1	56261001	56261500	*	3.19812e-08	1.56902e-06	-46.4052	-6926	ENSDART00000174595.2	-	ENSDARG00000108328	AL928676.1	rRNA
6199	chr1	56268001	56268500	*	0.00513299	0.0346502	31.9645	-6113	ENSDART00000052683.7	+	ENSDARG00000052207	c3a.3	complement component c3a%2C duplicate 3
6218	chr1	56449501	56450000	*	4.233e-11	3.92043e-09	-24.2998	2396	ENSDART00000091924.6	+	ENSDARG00000063108	CABZ01059392.1	uncharacterized LOC100334305
6261	chr1	57345501	57346000	*	6.3454e-11	5.66912e-09	-21.622	-1888	ENSDART00000104222.7	+	ENSDARG00000043431	b3gntl1	UDP-GlcNAc:betaGal beta-1%2C3-N-acetylglucosaminyltransferase-like 1
6272	chr1	57432001	57432500	*	0.00325517	0.0247239	-30.5556	54145	ENSDART00000179195.2	-	ENSDARG00000106312	FO904861.1	rRNA
6361	chr1	58406001	58406500	*	0.00352901	0.0262545	-27.3734	5594	ENSDART00000111526.4	+	ENSDARG00000091254	si:ch73-59p9.2	si:ch73-59p9.2
6428	chr1	58870501	58871000	*	7.47043e-14	1.06506e-11	26.4111	-2196	ENSDART00000166615.2	-	ENSDARG00000103054	dnm2b	dynamin 2b
6444	chr1	58993001	58993500	*	0.00699178	0.0433128	21.5789	2882	ENSDART00000171654.2	+	ENSDARG00000099619	CABZ01083166.1	protein_coding
6463	chr1	59169501	59170000	*	0.000146877	0.0021919	-44.9915	0	ENSDART00000100163.5	-	ENSDARG00000069046	wu:fk65c09	wu:fk65c09
6644	chr2	466501	467000	*	9.64314e-27	5.84985e-24	32.6389	53133	ENSDART00000122138.3	+	ENSDARG00000091260	mylk4a	myosin light chain kinase family%2C member 4a
6653	chr2	526501	527000	*	0.00605782	0.0390114	-23.0392	56568	ENSDART00000189491.1	-	ENSDARG00000116573	CABZ01117963.1	rRNA
6666	chr2	605501	606000	*	3.01577e-06	8.5131e-05	-23.3986	-21935	ENSDART00000189491.1	-	ENSDARG00000116573	CABZ01117963.1	rRNA
6672	chr2	618501	619000	*	6.40672e-17	1.4611e-14	-44.5541	-34935	ENSDART00000189491.1	-	ENSDARG00000116573	CABZ01117963.1	rRNA
6698	chr2	751501	752000	*	0.000608627	0.00682843	23.3712	-18638	ENSDART00000168585.2	-	ENSDARG00000098888	CU861459.1	protein_coding
6738	chr2	1002001	1002500	*	1.10686e-33	1.19903e-30	55.5119	0	ENSDART00000159162.2	+	ENSDARG00000095614	cacna1eb	calcium channel%2C voltage-dependent%2C R type%2C alpha 1E subunit b
6795	chr2	1331501	1332000	*	1.33097e-08	7.09838e-07	-20.4724	32679	ENSDART00000164674.2	-	ENSDARG00000002970	ss18	SS18 subunit of BAF chromatin remodeling complex
6821	chr2	1430001	1430500	*	1.32306e-10	1.10858e-08	-64.8746	13193	ENSDART00000004533.8	-	ENSDARG00000007480	rpe65a	retinoid isomerohydrolase RPE65 a
6919	chr2	1989501	1990000	*	2.11524e-06	6.2619e-05	-27.2059	0	ENSDART00000190814.1	+	ENSDARG00000039521	ssx2ipa	synovial sarcoma%2C X breakpoint 2 interacting protein a
6924	chr2	2014001	2014500	*	0.000358224	0.0044848	-35	5545	ENSDART00000024135.8	-	ENSDARG00000039522	tubb2	tubulin%2C beta 2A class IIa
7071	chr2	2972001	2972500	*	8.78055e-14	1.22732e-11	-22.7608	4729	ENSDART00000166449.2	+	ENSDARG00000103038	pik3r3a	phosphoinositide-3-kinase%2C regulatory subunit 3a (gamma)
7125	chr2	3347001	3347500	*	8.22672e-06	0.000199465	-26.4822	55521	ENSDART00000092741.5	-	ENSDARG00000063445	snap47	synaptosome associated protein 47
7273	chr2	4118001	4118500	*	1.2832e-07	5.40367e-06	22.3076	-1602	ENSDART00000160047.2	-	ENSDARG00000103352	dre-mir-1-2	dre-mir-1-2
7423	chr2	5014501	5015000	*	6.29132e-10	4.54348e-08	-22.7422	0	ENSDART00000166069.2	-	ENSDARG00000102216	dlg1l	discs%2C large (Drosophila) homolog 1%2C like
7424	chr2	5020001	5020500	*	3.84063e-59	1.7922e-55	-92.4901	-5063	ENSDART00000164506.2	-	ENSDARG00000102216	dlg1l	discs%2C large (Drosophila) homolog 1%2C like
7427	chr2	5042001	5042500	*	5.2753e-07	1.87254e-05	35.4622	1351	ENSDART00000159633.2	-	ENSDARG00000102216	dlg1l	discs%2C large (Drosophila) homolog 1%2C like
7439	chr2	5084501	5085000	*	6.41427e-06	0.000161591	-28.6364	-9690	ENSDART00000163728.2	-	ENSDARG00000102216	dlg1l	discs%2C large (Drosophila) homolog 1%2C like
7520	chr2	5477001	5477500	*	2.74052e-13	3.59069e-11	-48.4496	-1081	ENSDART00000132496.2	-	ENSDARG00000093079	proca	protein C (inactivator of coagulation factors Va and VIIIa)%2C a
7539	chr2	5543501	5544000	*	5.27336e-10	3.8941e-08	-52.3263	16828	ENSDART00000144640.2	-	ENSDARG00000039310	parla	presenilin associated%2C rhomboid-like a
7586	chr2	5776001	5776500	*	0.000241382	0.00327842	22.8501	0	ENSDART00000133851.3	-	ENSDARG00000093357	nyap2b	neuronal tyrosine-phosphorylated phosphoinositide-3-kinase adaptor 2b
7611	chr2	5929001	5929500	*	0.000181246	0.00260638	-40.2564	1748	ENSDART00000152866.3	+	ENSDARG00000096809	si:ch211-168b3.2	si:ch211-168b3.2
7638	chr2	6165501	6166000	*	1.72563e-09	1.1317e-07	-35.7745	-15383	ENSDART00000153307.2	+	ENSDARG00000096791	si:ch73-344o19.1	si:ch73-344o19.1
7722	chr2	6799001	6799500	*	1.20279e-05	0.000275341	-34.2041	-32595	ENSDART00000182152.1	-	ENSDARG00000115680	CABZ01077605.1	rRNA
7760	chr2	7023001	7023500	*	8.8499e-16	1.71797e-13	-34.2596	-18631	ENSDART00000133383.2	+	ENSDARG00000029671	xpr1b	xenotropic and polytropic retrovirus receptor 1b
7837	chr2	7451501	7452000	*	3.36519e-06	9.32802e-05	93.3333	-19912	ENSDART00000185699.1	-	ENSDARG00000114760	asip2b	agouti signaling protein%2C nonagouti homolog (mouse) 2b
7930	chr2	8158501	8159000	*	3.51551e-10	2.67247e-08	-21.7875	-30285	ENSDART00000178172.2	+	ENSDARG00000107448	BX248229.1	rRNA
8041	chr2	8858001	8858500	*	3.75159e-05	0.000708544	-59.127	43764	ENSDART00000139829.2	+	ENSDARG00000077581	zzz3	zinc finger%2C ZZ-type containing 3
8077	chr2	9109501	9110000	*	0.000952162	0.00969638	-21.8873	47618	ENSDART00000028906.9	+	ENSDARG00000024479	pigk	phosphatidylinositol glycan anchor biosynthesis%2C class K
8115	chr2	9502501	9503000	*	0.00552822	0.0365522	20.7213	-12891	ENSDART00000146715.3	-	ENSDARG00000058473	st6galnac3	ST6 (alpha-N-acetyl-neuraminyl-2%2C3-beta-galactosyl-1%2C3)-N-acetylgalactosaminide alpha-2%2C6-sialyltransferase 3
8134	chr2	9710501	9711000	*	1.83866e-10	1.48719e-08	-41.1791	-14219	ENSDART00000165712.2	-	ENSDARG00000058354	selenot1a	selenoprotein T%2C 1a
8186	chr2	10156501	10157000	*	4.10263e-12	4.52097e-10	-81.2317	-3484	ENSDART00000136018.2	+	ENSDARG00000021324	nsun4	NOP2/Sun RNA methyltransferase 4
8240	chr2	10540001	10540500	*	2.10608e-05	0.000439044	-31.6165	23077	ENSDART00000190887.1	-	ENSDARG00000078822	ccdc18	coiled-coil domain containing 18
8241	chr2	10540501	10541000	*	0.00161234	0.014514	-23.8941	22577	ENSDART00000190887.1	-	ENSDARG00000078822	ccdc18	coiled-coil domain containing 18
8259	chr2	10676501	10677000	*	6.10135e-07	2.12779e-05	26.3409	26622	ENSDART00000005944.8	-	ENSDARG00000020197	rpl5a	ribosomal protein L5a
8264	chr2	10705501	10706000	*	0.00782148	0.0469803	-20.8955	-1881	ENSDART00000005944.8	-	ENSDARG00000020197	rpl5a	ribosomal protein L5a
8350	chr2	11646501	11647000	*	3.08264e-43	5.66677e-40	-36.2351	-1163	ENSDART00000156938.2	+	ENSDARG00000097447	BX890600.1	antisense
8379	chr2	11892001	11892500	*	1.86952e-05	0.000398144	-21.9048	19848	ENSDART00000023851.10	-	ENSDARG00000018809	abhd3	abhydrolase domain containing 3
8399	chr2	12047501	12048000	*	1.17471e-06	3.75456e-05	-20.6618	3184	ENSDART00000110337.4	-	ENSDARG00000075812	kcnt2	potassium channel%2C subfamily T%2C member 2
8611	chr2	13470001	13470500	*	8.87081e-07	2.9584e-05	-26.717	7608	ENSDART00000080900.6	+	ENSDARG00000058090	cfap57	cilia and flagella associated protein 57
8679	chr2	13941501	13942000	*	7.16108e-06	0.000177457	-28.125	34051	ENSDART00000169724.3	+	ENSDARG00000099519	cpdp	CPD photolyase
8731	chr2	14126501	14127000	*	2.14045e-18	5.73276e-16	-23.0379	-97341	ENSDART00000153738.2	-	ENSDARG00000097095	CU927934.2	lincRNA
8862	chr2	14712001	14712500	*	0.00825741	0.0488189	36.6667	-894	ENSDART00000116298.2	+	ENSDARG00000080774	CR388189.1	snRNA
8890	chr2	14833501	14834000	*	0.00294082	0.0229232	20.7733	-35197	ENSDART00000145869.3	-	ENSDARG00000092949	si:ch73-366i20.1	si:ch73-366i20.1
8969	chr2	15458001	15458500	*	8.64552e-07	2.89122e-05	-21.3426	-95079	ENSDART00000166926.2	-	ENSDARG00000039174	olfm3b	olfactomedin 3b
9110	chr2	16914501	16915000	*	7.3007e-08	3.2782e-06	-24.2708	26134	ENSDART00000135579.2	-	ENSDARG00000062427	clcn2a	chloride channel%2C voltage-sensitive 2a
9119	chr2	16972001	16972500	*	0.00521935	0.0350499	-26.4395	14395	ENSDART00000145720.3	-	ENSDARG00000062427	clcn2a	chloride channel%2C voltage-sensitive 2a
9148	chr2	17211501	17212000	*	6.9411e-06	0.000172995	-36.6651	23892	ENSDART00000144251.3	-	ENSDARG00000093714	artnb	artemin b
9154	chr2	17260001	17260500	*	7.49061e-05	0.00126241	31.0873	-24111	ENSDART00000144251.3	-	ENSDARG00000093714	artnb	artemin b
9157	chr2	17282001	17282500	*	0.00153016	0.0139303	-21.3072	-46111	ENSDART00000144251.3	-	ENSDARG00000093714	artnb	artemin b
9169	chr2	17578501	17579000	*	6.84081e-06	0.00017077	-20.3764	8859	ENSDART00000135823.3	+	ENSDARG00000026569	pimr196	Pim proto-oncogene%2C serine/threonine kinase%2C related 196
9181	chr2	17777501	17778000	*	0.00052584	0.0060772	22.2823	49984	ENSDART00000166518.3	-	ENSDARG00000005754	ptprfb	protein tyrosine phosphatase receptor type Fb
9233	chr2	18215001	18215500	*	1.07902e-11	1.10383e-09	-27.6874	-190069	ENSDART00000170152.2	+	ENSDARG00000099780	CT737196.1	lincRNA
9251	chr2	18479501	18480000	*	3.67798e-05	0.000697899	26.9231	-22308	ENSDART00000174644.2	+	ENSDARG00000109031	CR854990.1	rRNA
9261	chr2	18527501	18528000	*	0.00172204	0.0152449	-27.2619	25195	ENSDART00000174644.2	+	ENSDARG00000109031	CR854990.1	rRNA
9320	chr2	19087001	19087500	*	1.56781e-10	1.28961e-08	-20.4374	-16731	ENSDART00000180367.1	+	ENSDARG00000111227	BX323588.2	protein_coding
9528	chr2	21329501	21330000	*	1.20527e-08	6.4934e-07	-20.7582	5132	ENSDART00000057022.7	-	ENSDARG00000039052	klhl40a	kelch-like family member 40a
9598	chr2	21951501	21952000	*	8.41582e-35	9.91324e-32	-28.3369	-30911	ENSDART00000190722.1	+	ENSDARG00000032317	tox	thymocyte selection-associated high mobility group box
9720	chr2	23487501	23488000	*	1.78874e-07	7.25584e-06	-32.2464	4705	ENSDART00000187448.1	+	ENSDARG00000111600	BX470197.1	protein_coding
9767	chr2	24136001	24136500	*	5.96377e-15	1.03514e-12	21.1454	-30527	ENSDART00000135002.2	-	ENSDARG00000093197	CR788285.1	antisense
9817	chr2	24690501	24691000	*	8.06589e-07	2.71609e-05	-26.0013	-9922	ENSDART00000170467.2	+	ENSDARG00000018060	pik3r2	phosphoinositide-3-kinase%2C regulatory subunit 2 (beta)
9838	chr2	24919501	24920000	*	0.000759695	0.00812589	26.3451	-11677	ENSDART00000021528.7	+	ENSDARG00000018616	agtr1a	angiotensin II receptor%2C type 1a
9900	chr2	25694501	25695000	*	0.00013667	0.00206884	26.4463	36391	ENSDART00000051234.8	+	ENSDARG00000056218	tnika	TRAF2 and NCK interacting kinase a
10055	chr2	27576001	27576500	*	2.80336e-11	2.68871e-09	-26.2407	-199	ENSDART00000014568.7	-	ENSDARG00000006818	urod	uroporphyrinogen decarboxylase
10074	chr2	27870501	27871000	*	4.68648e-06	0.000123366	44.848	2673	ENSDART00000128193.3	+	ENSDARG00000087782	rnf152	ring finger protein 152
10145	chr2	28485001	28485500	*	1.42858e-08	7.57209e-07	-27.4364	31665	ENSDART00000020456.7	+	ENSDARG00000013072	mmp15b	matrix metallopeptidase 15b
10273	chr2	30026001	30026500	*	0.00609531	0.039178	-36.6667	-5803	ENSDART00000151841.2	+	ENSDARG00000094896	rbm33b	RNA binding motif protein 33b
10312	chr2	30484501	30485000	*	0.00204162	0.0173352	24.7976	3378	ENSDART00000125933.3	+	ENSDARG00000033451	atpsckmt	fATP synthase c subunit lysine N-methyltransferase
10349	chr2	30849001	30849500	*	8.08198e-09	4.50211e-07	-42.2087	-29364	ENSDART00000009326.5	+	ENSDARG00000006894	oprk1	opioid receptor%2C kappa 1
10356	chr2	30980001	30980500	*	2.71851e-06	7.78832e-05	-31.7133	7039	ENSDART00000148157.2	-	ENSDARG00000061196	emilin2a	elastin microfibril interfacer 2a
10357	chr2	30980501	30981000	*	0.00283271	0.0222766	-24.9053	6539	ENSDART00000148157.2	-	ENSDARG00000061196	emilin2a	elastin microfibril interfacer 2a
10431	chr2	32013501	32014000	*	1.75726e-07	7.13767e-06	21.8462	-2256	ENSDART00000005143.6	+	ENSDARG00000007241	mycb	MYC proto-oncogene%2C bHLH transcription factor b
10438	chr2	32091501	32092000	*	9.41326e-05	0.00152542	-23.919	2272	ENSDART00000142332.2	+	ENSDARG00000091946	CR391940.1	lincRNA
10526	chr2	33063001	33063500	*	0.00678743	0.0423959	21.5525	10643	ENSDART00000134651.3	+	ENSDARG00000060929	rnf220a	ring finger protein 220a
10536	chr2	33140001	33140500	*	7.02337e-07	2.40305e-05	-30.8469	-49082	ENSDART00000145588.3	+	ENSDARG00000060929	rnf220a	ring finger protein 220a
10737	chr2	35692501	35693000	*	7.83022e-14	1.10983e-11	24.3526	-35033	ENSDART00000002094.9	+	ENSDARG00000011326	ankrd45	ankyrin repeat domain 45
10883	chr2	37888001	37888500	*	2.75172e-07	1.05618e-05	-37.7108	0	ENSDART00000183277.1	-	ENSDARG00000068220	mbl2	mannose binding lectin 2
10886	chr2	37893501	37894000	*	0.000386605	0.00475764	-22.5	0	ENSDART00000143027.2	-	ENSDARG00000094681	hbl2	hexose-binding lectin 2
10909	chr2	38203501	38204000	*	2.23875e-05	0.000461547	-22.7551	794	ENSDART00000131901.2	-	ENSDARG00000054290	acin1a	apoptotic chromatin condensation inducer 1a
10937	chr2	38533501	38534000	*	4.20171e-05	0.000778646	-26.125	-20260	ENSDART00000171527.2	+	ENSDARG00000077996	cdh24b	cadherin 24%2C type 2b
11019	chr2	39800501	39801000	*	0.000609367	0.00683484	-41.5385	-41443	ENSDART00000007333.11	-	ENSDARG00000038731	slc25a36a	solute carrier family 25 member 36a
11034	chr2	40030501	40031000	*	1.52672e-10	1.26094e-08	-36.7965	-3880	ENSDART00000141270.2	-	ENSDARG00000094509	CR354538.1	processed_transcript
11045	chr2	40214501	40215000	*	2.32526e-20	7.81485e-18	-23.5631	-14722	ENSDART00000113901.4	-	ENSDARG00000090873	ccl34a.4	chemokine (C-C motif) ligand 34a%2C duplicate 4
11048	chr2	40274001	40274500	*	4.4964e-14	6.68546e-12	-31.4218	-19813	ENSDART00000037292.9	+	ENSDARG00000011600	epha4b	eph receptor A4b
11116	chr2	41069501	41070000	*	0.000781762	0.00832444	-24.6229	33427	ENSDART00000176979.2	+	ENSDARG00000107114	BX510333.1	rRNA
11138	chr2	41459501	41460000	*	1.39053e-07	5.80351e-06	-22.0262	-11665	ENSDART00000194352.1	-	ENSDARG00000117570	CU302321.2	lincRNA
11152	chr2	41584501	41585000	*	5.48898e-18	1.41093e-15	-100	-13048	ENSDART00000022643.7	-	ENSDARG00000014692	znf622	zinc finger protein 622
11154	chr2	41608501	41609000	*	1.85317e-05	0.000395337	30.1832	11113	ENSDART00000138822.3	-	ENSDARG00000056490	.	zgc:110158
11224	chr2	42140501	42141000	*	1.82422e-05	0.000390208	-22.3228	4784	ENSDART00000008268.9	+	ENSDARG00000008858	cyp7b1	cytochrome P450%2C family 7%2C subfamily B%2C polypeptide 1
11242	chr2	42225501	42226000	*	1.01595e-15	1.95654e-13	-23.4505	8485	ENSDART00000132617.2	-	ENSDARG00000076838	apom	apolipoprotein M
11282	chr2	42759501	42760000	*	1.06929e-05	0.000249297	20.2273	-13349	ENSDART00000168318.2	+	ENSDARG00000097562	BX005083.1	antisense
11305	chr2	42943501	42944000	*	0.00703298	0.0434819	39.2857	14114	ENSDART00000139945.3	-	ENSDARG00000001721	oc90	otoconin 90
11379	chr2	43651501	43652000	*	1.92375e-06	5.75449e-05	30.4762	1016	ENSDART00000148454.3	-	ENSDARG00000022689	itgb1b.2	integrin%2C beta 1b.2
11484	chr2	44546001	44546500	*	8.9825e-05	0.00146777	-23.8028	91	ENSDART00000155362.2	+	ENSDARG00000079124	MTERF4	si:dkeyp-94h10.5
11538	chr2	45043001	45043500	*	2.05328e-07	8.17045e-06	-31.7718	-5790	ENSDART00000075152.6	+	ENSDARG00000053158	prss56	serine protease 56
11612	chr2	46036501	46037000	*	1.47686e-08	7.8041e-07	-24.5799	3825	ENSDART00000184382.1	+	ENSDARG00000090585	gpc1b	glypican 1b
11655	chr2	46524001	46524500	*	6.10115e-15	1.05747e-12	-20.7189	-65298	ENSDART00000128457.4	+	ENSDARG00000076757	ephb1	EPH receptor B1
11693	chr2	46980001	46980500	*	6.89404e-07	2.3648e-05	-24.4047	59263	ENSDART00000139389.2	-	ENSDARG00000094038	si:ch211-226f6.1	si:ch211-226f6.1
11750	chr2	47582501	47583000	*	3.38099e-10	2.58153e-08	20.8187	0	ENSDART00000187579.1	+	ENSDARG00000038574	scg2b	secretogranin II (chromogranin C)%2C b
11765	chr2	47728501	47729000	*	0.000865892	0.00902077	20.8333	9898	ENSDART00000189180.1	+	ENSDARG00000052978	mbnl1	muscleblind-like splicing regulator 1
11807	chr2	48186501	48187000	*	7.07672e-07	2.41926e-05	22.7848	9093	ENSDART00000139944.2	-	ENSDARG00000092383	snorc	secondary ossification center associated regulator of chondrocyte maturation
11832	chr2	48440501	48441000	*	3.90488e-05	0.000733272	-26.6241	7226	ENSDART00000129826.3	-	ENSDARG00000103510	CR391991.2	protein_coding
11892	chr2	49174501	49175000	*	0.000142124	0.00213571	23.8354	-57559	ENSDART00000154285.2	+	ENSDARG00000036626	sema6ba	sema domain%2C transmembrane domain (TM)%2C and cytoplasmic domain%2C (semaphorin) 6Ba
11938	chr2	49600001	49600500	*	2.38869e-43	4.52832e-40	-22.7696	19553	ENSDART00000056252.7	+	ENSDARG00000052997	sema4e	semaphorin 4e
11968	chr2	49951001	49951500	*	0.00595344	0.0385216	-46.6667	26728	ENSDART00000142835.2	-	ENSDARG00000004291	hecw1b	HECT%2C C2 and WW domain containing E3 ubiquitin protein ligase 1b
12056	chr2	50736501	50737000	*	1.80872e-10	1.46689e-08	-88.0325	-1325	ENSDART00000114182.4	+	ENSDARG00000078022	fyco1b	FYVE and coiled-coil domain containing 1b
12108	chr2	51059001	51059500	*	4.30857e-29	3.16815e-26	-31.0678	192	ENSDART00000158131.2	-	ENSDARG00000102557	ftr87	finTRIM family%2C member 87
12151	chr2	51544501	51545000	*	1.70725e-105	2.07135e-100	-83.3625	-23423	ENSDART00000165504.2	-	ENSDARG00000101802	LO018493.1	protein_coding
12157	chr2	51623001	51623500	*	1.06884e-16	2.33656e-14	-25	7056	ENSDART00000171746.2	-	ENSDARG00000101890	pigr	polymeric immunoglobulin receptor
12562	chr2	54322501	54323000	*	1.7953e-07	7.28001e-06	-22.3425	-4160	ENSDART00000182320.1	+	ENSDARG00000112723	LO018508.1	protein_coding
12663	chr2	54981001	54981500	*	6.3494e-06	0.000160253	-22.2363	-34168	ENSDART00000192280.1	-	ENSDARG00000116404	CABZ01086574.1	protein_coding
12690	chr2	55087001	55087500	*	0.00522733	0.0350879	30.2395	-112221	ENSDART00000016143.9	+	ENSDARG00000001817	zmp:0000000521	zmp:0000000521
12745	chr2	55345501	55346000	*	3.1782e-06	8.87868e-05	29.0046	-7917	ENSDART00000177924.2	-	ENSDARG00000019128	tpm4b	tropomyosin 4b
12811	chr2	55791001	55791500	*	3.29244e-19	1.00116e-16	-46.2121	5819	ENSDART00000158147.3	-	ENSDARG00000102808	calr3b	calreticulin 3b
12889	chr2	56314501	56315000	*	1.01905e-05	0.000239137	-34.5131	33728	ENSDART00000060745.5	-	ENSDARG00000041435	uba52	ubiquitin A-52 residue ribosomal protein fusion product 1
12936	chr2	56533501	56534000	*	3.76847e-05	0.000711288	-26.9914	35609	ENSDART00000142378.3	+	ENSDARG00000093360	CU469531.2	unprocessed_pseudogene
12974	chr2	56835501	56836000	*	3.16017e-05	0.000614739	-30.2907	-2681	ENSDART00000159132.2	+	ENSDARG00000103262	CU651595.1	rRNA
12988	chr2	56923001	56923500	*	6.06381e-05	0.00105963	-30.3902	-14048	ENSDART00000189308.1	+	ENSDARG00000115552	CABZ01117752.1	protein_coding
13002	chr2	56975001	56975500	*	7.89465e-05	0.00131969	36.0292	37455	ENSDART00000189308.1	+	ENSDARG00000115552	CABZ01117752.1	protein_coding
13087	chr2	57435001	57435500	*	1.996e-07	7.97391e-06	30.5455	7711	ENSDART00000149838.3	-	ENSDARG00000068918	map2k2b	mitogen-activated protein kinase kinase 2b
13179	chr2	57884001	57884500	*	1.63508e-06	4.99696e-05	-33.3333	7005	ENSDART00000139948.2	-	ENSDARG00000027547	TPGS1	zgc:92789
13212	chr2	58083001	58083500	*	5.74683e-06	0.000146912	-20.3561	1945	ENSDART00000166395.2	-	ENSDARG00000104077	fcer1gl	Fc receptor%2C IgE%2C high affinity I%2C gamma polypeptide like
13272	chr2	58474001	58474500	*	0.00347696	0.0259769	41.5385	-1230	ENSDART00000161626.2	-	ENSDARG00000098203	.	APC down-regulated 1
13286	chr2	58601001	58601500	*	0.000553404	0.00634139	-64	-19339	ENSDART00000004431.9	-	ENSDARG00000019917	epb41l3b	erythrocyte membrane protein band 4.1-like 3b
13305	chr2	58674001	58674500	*	0.000940756	0.00960808	-20.4914	-33358	ENSDART00000192164.1	-	ENSDARG00000116727	CABZ01081294.2	transmembrane protein 200C-like
13411	chr2	59315501	59316000	*	2.86934e-10	2.23876e-08	-54	-6130	ENSDART00000132195.3	+	ENSDARG00000095390	BX537288.2	processed_transcript
13585	chr3	1021501	1022000	*	8.29087e-48	2.01181e-44	-30.0276	5099	ENSDART00000189545.1	+	ENSDARG00000079544	si:ch1073-464p5.5	si:ch1073-464p5.5
13589	chr3	1042501	1043000	*	0.00434023	0.0305498	-22.0329	4544	ENSDART00000011111.9	+	ENSDARG00000020738	zgc:153921	zgc:153921
13730	chr3	2272501	2273000	*	2.2922e-06	6.70619e-05	68.961	60172	ENSDART00000163994.2	-	ENSDARG00000052873	CR933791.1	processed_transcript
13886	chr3	3755001	3755500	*	0.00163606	0.0146612	-55	14274	ENSDART00000181229.1	+	ENSDARG00000117123	BX908804.3	protein_coding
13979	chr3	4602501	4603000	*	9.07584e-05	0.00147963	34.2697	9325	ENSDART00000101228.5	-	ENSDARG00000112545	ftr50	finTRIM family%2C member 50
14002	chr3	4734001	4734500	*	1.79373e-15	3.33784e-13	-24.4939	7382	ENSDART00000184186.1	+	ENSDARG00000111833	CABZ01046996.1	protein_coding
14071	chr3	4999001	4999500	*	2.66236e-09	1.67887e-07	-33.0523	1458	ENSDART00000181237.1	+	ENSDARG00000115870	CABZ01117706.1	protein_coding
14095	chr3	5174501	5175000	*	2.73813e-16	5.66908e-14	-46.0425	53138	ENSDART00000137105.3	-	ENSDARG00000001014	myh9b	myosin%2C heavy chain 9b%2C non-muscle
14096	chr3	5175001	5175500	*	1.64549e-14	2.66189e-12	-56.8211	52638	ENSDART00000137105.3	-	ENSDARG00000001014	myh9b	myosin%2C heavy chain 9b%2C non-muscle
14322	chr3	6604001	6604500	*	1.51091e-26	8.8987e-24	-21.9825	3843	ENSDART00000161188.2	-	ENSDARG00000102856	si:ch73-59f11.3	si:ch73-59f11.3
14454	chr3	7223501	7224000	*	1.52887e-38	2.23485e-35	-73.1746	30637	ENSDART00000122468.3	-	ENSDARG00000091679	FO704858.1	protein_coding
14487	chr3	7419001	7419500	*	2.87881e-24	1.3751e-21	-47.2866	-13550	ENSDART00000165832.2	-	ENSDARG00000102401	zgc:173517	zgc:173517
14489	chr3	7421001	7421500	*	5.55863e-19	1.6449e-16	-21.8878	15433	ENSDART00000163501.2	-	ENSDARG00000102411	CR847850.1	zinc finger protein 271-like
14691	chr3	8377001	8377500	*	0.00130216	0.0122947	-21.8204	10845	ENSDART00000146856.4	-	ENSDARG00000074310	rbfox3b	RNA binding fox-1 homolog 3b
14693	chr3	8399501	8400000	*	0.00131739	0.0124096	24.9285	0	ENSDART00000190238.1	-	ENSDARG00000074310	rbfox3b	RNA binding fox-1 homolog 3b
14767	chr3	9126001	9126500	*	2.85877e-05	0.000566092	50	43633	ENSDART00000165919.2	+	ENSDARG00000091025	znf1124	zinc finger protein 1124
14843	chr3	10162001	10162500	*	8.99093e-29	6.37918e-26	-28.3562	9865	ENSDART00000156700.2	+	ENSDARG00000044938	cbx2	chromobox homolog 2 (Drosophila Pc class)
14853	chr3	10249001	10249500	*	0.000732797	0.00790784	-27.8085	-35782	ENSDART00000120278.2	-	ENSDARG00000084878	BX539325.1	rRNA
15054	chr3	12317001	12317500	*	7.97813e-28	5.26065e-25	-21.8011	-4670	ENSDART00000161227.3	+	ENSDARG00000100232	glis2b	GLIS family zinc finger 2b
15075	chr3	12453501	12454000	*	1.35001e-26	7.98989e-24	-33.0709	13404	ENSDART00000158060.2	+	ENSDARG00000102565	vasnb	vasorin b
15081	chr3	12560001	12560500	*	6.70886e-08	3.03945e-06	-29.697	5202	ENSDART00000167177.2	+	ENSDARG00000105046	ccnf	cyclin F
15134	chr3	13160501	13161000	*	0.00622685	0.0397916	-24.5714	10953	ENSDART00000194031.1	+	ENSDARG00000117293	LO018183.1	dynein%2C axonemal%2C assembly factor 5
15161	chr3	13380501	13381000	*	0.000301343	0.00390776	-35.2268	-25226	ENSDART00000115445.2	+	ENSDARG00000081477	dre-mir-23a-2	dre-mir-23a-2
15258	chr3	14191501	14192000	*	7.66851e-25	3.86056e-22	35.6677	34413	ENSDART00000156766.2	+	ENSDARG00000097615	si:ch211-108d22.2	si:ch211-108d22.2
15598	chr3	17085001	17085500	*	0.000739196	0.00796061	-35.4665	54299	ENSDART00000080854.7	+	ENSDARG00000022712	stat3	signal transducer and activator of transcription 3 (acute-phase response factor)
15668	chr3	17816501	17817000	*	5.65401e-09	3.28221e-07	29.2808	10290	ENSDART00000055890.7	+	ENSDARG00000058154	znf385c	zinc finger protein 385C
15692	chr3	18143501	18144000	*	5.10605e-05	0.000919003	-20.1517	12025	ENSDART00000154860.2	-	ENSDARG00000097021	CU682780.1	processed_transcript
15723	chr3	18414001	18414500	*	4.3743e-08	2.06667e-06	-46.3855	542	ENSDART00000181295.1	+	ENSDARG00000116493	GAA	glucosidase alpha%2C acid
15731	chr3	18490501	18491000	*	0.00111573	0.0109401	28.0797	42929	ENSDART00000182342.1	+	ENSDARG00000036994	tbc1d16	TBC1 domain family%2C member 16
15773	chr3	18877501	18878000	*	0.000746566	0.00802005	-26.5688	9668	ENSDART00000116698.2	+	ENSDARG00000082853	AL772362.1	rRNA
15789	chr3	19133001	19133500	*	1.02372e-06	3.33973e-05	-21.8638	0	ENSDART00000145215.2	-	ENSDARG00000078149	grin2ca	glutamate receptor%2C ionotropic%2C N-methyl D-aspartate 2Ca
15948	chr3	20746501	20747000	*	9.21875e-08	4.04221e-06	-23.3018	-25438	ENSDART00000193532.1	-	ENSDARG00000100519	spop	speckle type BTB/POZ protein
15999	chr3	21357001	21357500	*	0.000727789	0.00786849	40.7738	-8524	ENSDART00000114906.4	-	ENSDARG00000075249	fam171a2a	family with sequence similarity 171 member A2a
16005	chr3	21395501	21396000	*	7.02766e-07	2.40384e-05	-22.1682	1305	ENSDART00000189794.1	-	ENSDARG00000105007	CT573446.1	protein_coding
16006	chr3	21396001	21396500	*	1.07613e-10	9.18168e-09	-24.9004	805	ENSDART00000189794.1	-	ENSDARG00000105007	CT573446.1	protein_coding
16049	chr3	21866001	21866500	*	0.000919109	0.00944141	-34.4737	-63442	ENSDART00000156338.2	+	ENSDARG00000097409	BX547992.2	processed_transcript
16077	chr3	22231001	22231500	*	4.69629e-06	0.000123571	49.5042	-2400	ENSDART00000017750.10	-	ENSDARG00000011519	myl4	myosin%2C light chain 4%2C alkali%3B atrial%2C embryonic
16092	chr3	22482501	22483000	*	0.000180345	0.00259712	25.184	39190	ENSDART00000156450.3	+	ENSDARG00000088967	wnk4b	WNK lysine deficient protein kinase 4b
16096	chr3	22612001	22612500	*	0.000538151	0.00619469	-22.4194	20608	ENSDART00000190526.1	+	ENSDARG00000079097	tanc2a	tetratricopeptide repeat%2C ankyrin repeat and coiled-coil containing 2a
16120	chr3	22958001	22958500	*	0.000350502	0.00440811	-35.1429	22820	ENSDART00000157378.2	+	ENSDARG00000075139	hdac5	histone deacetylase 5
16143	chr3	23322501	23323000	*	3.2083e-11	3.03867e-09	-39.9881	59609	ENSDART00000176265.2	-	ENSDARG00000107397	CU459159.1	rRNA
16206	chr3	24001001	24001500	*	8.95065e-10	6.26271e-08	-32.4965	-48543	ENSDART00000151788.3	+	ENSDARG00000004189	cbx1a	chromobox homolog 1a (HP1 beta homolog Drosophila)
16302	chr3	25253001	25253500	*	3.49511e-07	1.30103e-05	-27.4751	15252	ENSDART00000139423.2	-	ENSDARG00000038069	mgat3a	beta-1%2C4-mannosyl-glycoprotein 4-beta-N-acetylglucosaminyltransferase a
16343	chr3	25743501	25744000	*	2.87267e-06	8.17382e-05	-71.0112	-1636	ENSDART00000154551.2	+	ENSDARG00000097200	BX120006.2	antisense
16393	chr3	26322501	26323000	*	0.00791004	0.0473762	-20.6061	0	ENSDART00000172700.2	+	ENSDARG00000103966	si:ch211-156b7.5	si:ch211-156b7.5
16464	chr3	27037501	27038000	*	0.000790659	0.00839339	-25.4385	9722	ENSDART00000065495.5	+	ENSDARG00000044588	emp2	epithelial membrane protein 2
16491	chr3	27348001	27348500	*	3.32195e-07	1.24449e-05	36.2637	8751	ENSDART00000194446.1	+	ENSDARG00000117250	BX908803.2	lincRNA
16542	chr3	27996001	27996500	*	7.6662e-17	1.72884e-14	-25.8797	51976	ENSDART00000150888.3	-	ENSDARG00000014746	rbfox1	RNA binding fox-1 homolog 1
16579	chr3	28208501	28209000	*	1.37037e-17	3.36565e-15	-25.3964	0	ENSDART00000151178.2	-	ENSDARG00000014746	rbfox1	RNA binding fox-1 homolog 1
16580	chr3	28209001	28209500	*	0.00381689	0.0277949	-26.8374	0	ENSDART00000151178.2	-	ENSDARG00000014746	rbfox1	RNA binding fox-1 homolog 1
16675	chr3	28958501	28959000	*	5.79458e-05	0.00102171	-20.6723	5146	ENSDART00000103602.5	+	ENSDARG00000054942	lgals2a	lectin%2C galactoside-binding%2C soluble%2C 2a
16695	chr3	29177501	29178000	*	1.76956e-05	0.000380529	21.611	-1329	ENSDART00000190136.1	+	ENSDARG00000070522	cacna1ia	calcium voltage-gated channel subunit alpha1 Ia
16704	chr3	29227001	29227500	*	1.89207e-06	5.67933e-05	-20.2229	24566	ENSDART00000176629.2	-	ENSDARG00000108752	BX005369.2	rRNA
16751	chr3	29931001	29931500	*	0.000161442	0.00237248	20.1456	1421	ENSDART00000156695.2	+	ENSDARG00000097308	BX901883.3	antisense
16901	chr3	31631001	31631500	*	0.000604111	0.00679411	-47.4359	9229	ENSDART00000076636.5	+	ENSDARG00000054438	fzd2	frizzled class receptor 2
16973	chr3	32687501	32688000	*	0.00171214	0.0151782	-24.0864	1517	ENSDART00000143539.2	+	ENSDARG00000027187	kat8	K(lysine) acetyltransferase 8
17050	chr3	33744501	33745000	*	0.00049613	0.0058088	22.8831	-14	ENSDART00000159966.2	+	ENSDARG00000099164	nacc1a	nucleus accumbens associated 1%2C BEN and BTB (POZ) domain containing a
17114	chr3	34526501	34527000	*	2.13645e-06	6.31753e-05	-70.5983	1307	ENSDART00000023039.11	-	ENSDARG00000020235	sept9a	septin 9a
17197	chr3	35666501	35667000	*	0.00465615	0.0321962	-31.7136	44736	ENSDART00000143637.2	+	ENSDARG00000060207	traf7	TNF receptor-associated factor 7
17201	chr3	35757501	35758000	*	1.97047e-05	0.000415126	22.619	14319	ENSDART00000177230.2	+	ENSDARG00000108644	BX572621.1	miRNA
17422	chr3	38279501	38280000	*	2.34042e-20	7.84406e-18	-54.75	249417	ENSDART00000155567.2	-	ENSDARG00000097966	BX936420.1	antisense
17438	chr3	38486501	38487000	*	9.56127e-17	2.10916e-14	-38.7049	42417	ENSDART00000155567.2	-	ENSDARG00000097966	BX936420.1	antisense
17443	chr3	38604001	38604500	*	0.00541029	0.0359856	-23.6111	63592	ENSDART00000154943.2	+	ENSDARG00000089021	si:dkey-7f16.3	si:dkey-7f16.3
17472	chr3	38923501	38924000	*	1.48674e-05	0.000329283	20.2779	-4785	ENSDART00000137277.2	-	ENSDARG00000094994	si:dkey-106c17.2	si:dkey-106c17.2
17518	chr3	39312001	39312500	*	6.94331e-05	0.00118632	33.0116	-6711	ENSDART00000102674.6	-	ENSDARG00000052957	plcd3a	phospholipase C%2C delta 3a
17530	chr3	39381001	39381500	*	4.22968e-18	1.1036e-15	-69.3631	-17937	ENSDART00000155894.2	-	ENSDARG00000052950	arhgap23a	Rho GTPase activating protein 23a
17580	chr3	39890501	39891000	*	0.00108683	0.0107239	-44.4444	5684	ENSDART00000119229.2	+	ENSDARG00000083829	BX649356.1	rRNA
17635	chr3	40518001	40518500	*	1.1313e-20	3.94416e-18	-32.7567	9834	ENSDART00000193047.1	-	ENSDARG00000037870	actb2	actin%2C beta 2
17656	chr3	40744001	40744500	*	0.000291369	0.00380117	21.5858	24049	ENSDART00000004923.9	-	ENSDARG00000016086	smurf1	SMAD specific E3 ubiquitin protein ligase 1
17754	chr3	41681501	41682000	*	5.36536e-13	6.72481e-11	23.9681	-32966	ENSDART00000155440.2	+	ENSDARG00000059654	eif3ba	eukaryotic translation initiation factor 3%2C subunit Ba
17778	chr3	41920001	41920500	*	0.00287498	0.0225359	-34.127	-1614	ENSDART00000138280.2	+	ENSDARG00000037879	lfng	LFNG O-fucosylpeptide 3-beta-N-acetylglucosaminyltransferase
17833	chr3	42562501	42563000	*	2.06827e-10	1.65744e-08	-49.2388	64689	ENSDART00000184653.1	+	ENSDARG00000113834	BX537305.1	protein_coding
17884	chr3	43121501	43122000	*	0.000133315	0.00202969	-22.7115	19395	ENSDART00000165708.2	+	ENSDARG00000102366	micall2a	mical-like 2a
17906	chr3	43303001	43303500	*	0.000112937	0.00177352	-22.0833	52583	ENSDART00000171213.2	-	ENSDARG00000102976	uncx	UNC homeobox
17924	chr3	43458501	43459000	*	1.06973e-54	3.70821e-51	80.2696	-1696	ENSDART00000164581.2	+	ENSDARG00000105113	galr2b	galanin receptor 2b
17986	chr3	44042501	44043000	*	2.60244e-07	1.0046e-05	21.2901	16903	ENSDART00000158485.2	-	ENSDARG00000102583	il4r.1	interleukin 4 receptor%2C tandem duplicate 1
18046	chr3	44661501	44662000	*	1.75288e-24	8.50687e-22	-67.25	91326	ENSDART00000074543.3	-	ENSDARG00000052648	hs3st4	heparan sulfate (glucosamine) 3-O-sulfotransferase 4
18065	chr3	44968001	44968500	*	1.85501e-05	0.000395503	-20.2381	20648	ENSDART00000083040.5	+	ENSDARG00000059616	hs3st2	heparan sulfate (glucosamine) 3-O-sulfotransferase 2
18078	chr3	45156001	45156500	*	9.27117e-06	0.000220773	-35.0649	89108	ENSDART00000193586.1	-	ENSDARG00000074017	usp31	ubiquitin specific peptidase 31
18111	chr3	45539001	45539500	*	0.000111876	0.0017596	-57.5439	-62845	ENSDART00000155798.3	+	ENSDARG00000097197	CR392042.1	processed_transcript
18191	chr3	46229001	46229500	*	1.71373e-05	0.000370164	-28.6415	-1992	ENSDART00000158229.2	-	ENSDARG00000095080	CR450782.1	processed_transcript
18224	chr3	46611501	46612000	*	2.51458e-08	1.26329e-06	-20.6568	-16885	ENSDART00000006602.8	+	ENSDARG00000032344	pde4a	phosphodiesterase 4A%2C cAMP-specific
18317	chr3	47532501	47533000	*	8.18529e-08	3.63372e-06	-25.25	-19353	ENSDART00000182055.1	+	ENSDARG00000115377	LO018532.1	protein_coding
18331	chr3	47833501	47834000	*	9.02363e-11	7.80333e-09	39.4805	42428	ENSDART00000124480.3	-	ENSDARG00000089292	adgrl1a	adhesion G protein-coupled receptor L1a
18333	chr3	47841501	47842000	*	2.80156e-08	1.39534e-06	-36.2319	34428	ENSDART00000124480.3	-	ENSDARG00000089292	adgrl1a	adhesion G protein-coupled receptor L1a
18353	chr3	47968001	47968500	*	0.000135376	0.00205284	35.4134	-91575	ENSDART00000180844.1	-	ENSDARG00000089292	adgrl1a	adhesion G protein-coupled receptor L1a
18377	chr3	48188501	48189000	*	9.98032e-06	0.000235214	31.0877	-17469	ENSDART00000161251.2	+	ENSDARG00000104027	si:ch211-207b24.4	si:ch211-207b24.4
18402	chr3	48399501	48400000	*	3.59912e-12	3.99514e-10	-22.9917	65402	ENSDART00000194527.1	-	ENSDARG00000117589	BX537276.1	lincRNA
18407	chr3	48475001	48475500	*	4.79064e-07	1.72115e-05	-40.1046	1657	ENSDART00000166294.2	+	ENSDARG00000101914	metrnla	meteorin like%2C glial cell differentiation regulator a
18412	chr3	48574501	48575000	*	0.00375474	0.0274577	-21.2551	13391	ENSDART00000159682.2	+	ENSDARG00000102668	slc16a5b	solute carrier family 16 member 5b
18429	chr3	48755501	48756000	*	1.48322e-09	9.86049e-08	-57.9787	-39080	ENSDART00000164979.2	-	ENSDARG00000102424	ARHGAP44	si:ch211-114m9.1
18441	chr3	48924501	48925000	*	0.000286754	0.00375428	-21.2592	55320	ENSDART00000165319.2	-	ENSDARG00000114992	BX769173.3	finTRIM family%2C member 42
18454	chr3	49081501	49082000	*	0.00525312	0.0352177	46.0465	-3623	ENSDART00000120969.3	-	ENSDARG00000085569	BX784040.1	rRNA
18495	chr3	49579501	49580000	*	6.15749e-06	0.000156072	-24.0027	2841	ENSDART00000162275.3	+	ENSDARG00000103193	CR394535.1	zinc-binding protein A33-like
18528	chr3	50294501	50295000	*	0.00551799	0.0364978	-24.8141	-15684	ENSDART00000112152.5	+	ENSDARG00000074443	gas7a	growth arrest-specific 7a
18576	chr3	50593501	50594000	*	0.00148867	0.0136375	-20.745	-8866	ENSDART00000190069.1	+	ENSDARG00000086204	gsg1l2a	gsg1-like 2a
18650	chr3	50925501	50926000	*	6.83756e-07	2.34809e-05	23.8672	28608	ENSDART00000163810.2	-	ENSDARG00000101457	cdc42ep4a	CDC42 effector protein (Rho GTPase binding) 4a
18676	chr3	51200001	51200500	*	0.00227039	0.0188225	-20.7603	-57060	ENSDART00000160789.2	-	ENSDARG00000102161	sdk2a	sidekick cell adhesion molecule 2a
18732	chr3	51635001	51635500	*	0.00374616	0.0274131	21.7857	-24658	ENSDART00000171764.3	+	ENSDARG00000097451	chmp6a	charged multivesicular body protein 6a
18733	chr3	51635501	51636000	*	0.00429362	0.030332	30.2381	-24158	ENSDART00000171764.3	+	ENSDARG00000097451	chmp6a	charged multivesicular body protein 6a
18772	chr3	52205501	52206000	*	9.22105e-05	0.00149948	35.4816	11214	ENSDART00000154082.2	-	ENSDARG00000096946	BX897682.1	processed_transcript
18784	chr3	52301001	52301500	*	3.91274e-16	8.01892e-14	-25.8434	25312	ENSDART00000190109.1	+	ENSDARG00000116704	BX511132.2	protein_coding
18802	chr3	52444001	52444500	*	4.76709e-06	0.000125158	-20.4687	1901	ENSDART00000155455.2	+	ENSDARG00000097993	si:ch211-191c10.1	si:ch211-191c10.1
18883	chr3	53366501	53367000	*	1.12362e-06	3.62085e-05	-39.9643	14485	ENSDART00000082715.6	+	ENSDARG00000059475	camsap3	calmodulin regulated spectrin-associated protein family%2C member 3
18953	chr3	53896001	53896500	*	2.0306e-05	0.00042572	-31.5476	-116208	ENSDART00000154542.3	+	ENSDARG00000077847	olfm2a	olfactomedin 2a
18954	chr3	53898501	53899000	*	0.000104937	0.00166597	-22.5595	-113708	ENSDART00000154542.3	+	ENSDARG00000077847	olfm2a	olfactomedin 2a
18978	chr3	54086001	54086500	*	0.00131547	0.0123962	-24.183	18480	ENSDART00000177673.2	+	ENSDARG00000108978	CU633748.1	rRNA
19052	chr3	54831001	54831500	*	0.00848575	0.0497318	-23.5897	14945	ENSDART00000074010.6	-	ENSDARG00000020976	ubald1b	UBA-like domain containing 1b
19055	chr3	54864501	54865000	*	1.03065e-14	1.72477e-12	-32.8529	15420	ENSDART00000008988.8	+	ENSDARG00000004796	mgrn1b	mahogunin%2C ring finger 1b
19058	chr3	54887501	54888000	*	2.73918e-55	1.00708e-51	-52.0325	0	ENSDART00000018205.8	+	ENSDARG00000079802	aanat2	arylalkylamine N-acetyltransferase 2
19059	chr3	54888001	54888500	*	6.22946e-12	6.6885e-10	-53.2814	221	ENSDART00000018205.8	+	ENSDARG00000079802	aanat2	arylalkylamine N-acetyltransferase 2
19076	chr3	55026001	55026500	*	2.77046e-24	1.32858e-21	-23.1068	-5185	ENSDART00000132587.2	+	ENSDARG00000069729	mpg	N-methylpurine DNA glycosylase
19085	chr3	55184501	55185000	*	0.00432664	0.030485	-29.7297	12882	ENSDART00000179903.1	-	ENSDARG00000018393	kank2	KN motif and ankyrin repeat domains 2
19088	chr3	55216501	55217000	*	1.34408e-07	5.62514e-06	-28.9433	-2372	ENSDART00000154031.2	-	ENSDARG00000018393	kank2	KN motif and ankyrin repeat domains 2
19137	chr3	55649001	55649500	*	1.33614e-30	1.11034e-27	37.6803	0	ENSDART00000176127.2	-	ENSDARG00000100149	axin2	axin 2 (conductin%2C axil)
19222	chr3	56182001	56182500	*	6.82915e-09	3.87358e-07	-35.9391	18727	ENSDART00000166709.2	+	ENSDARG00000099841	prkcab	protein kinase C%2C alpha%2C b
19240	chr3	56256001	56256500	*	1.44634e-08	7.65617e-07	57.2727	-19846	ENSDART00000157770.2	+	ENSDARG00000099841	prkcab	protein kinase C%2C alpha%2C b
19279	chr3	56520501	56521000	*	0.00147729	0.013564	20.7792	-8029	ENSDART00000125439.3	-	ENSDARG00000005159	cyth1a	cytohesin 1a
19280	chr3	56523501	56524000	*	4.61797e-12	5.03399e-10	52.5	-11029	ENSDART00000125439.3	-	ENSDARG00000005159	cyth1a	cytohesin 1a
19370	chr3	57097001	57097500	*	0.000306399	0.00395893	23.8095	58970	ENSDART00000162930.2	+	ENSDARG00000103739	bahcc1a	BAH domain and coiled-coil containing 1a
19389	chr3	57177501	57178000	*	3.93908e-05	0.000738893	-25.3495	-56093	ENSDART00000082937.6	+	ENSDARG00000059574	fscn2a	fascin actin-bundling protein 2a%2C retinal
19397	chr3	57216501	57217000	*	0.000932777	0.00955292	-24.6988	-17093	ENSDART00000082937.6	+	ENSDARG00000059574	fscn2a	fascin actin-bundling protein 2a%2C retinal
19405	chr3	57257001	57257500	*	0.000301639	0.00391034	43.4524	-10863	ENSDART00000180725.1	+	ENSDARG00000109643	TMEM235	transmembrane protein 235
19410	chr3	57291001	57291500	*	5.89541e-25	3.01802e-22	-44.6513	22640	ENSDART00000180725.1	+	ENSDARG00000109643	TMEM235	transmembrane protein 235
19425	chr3	57370501	57371000	*	3.19565e-06	8.91711e-05	23.6003	54962	ENSDART00000033716.5	-	ENSDARG00000025428	socs3a	suppressor of cytokine signaling 3a
19454	chr3	57561501	57562000	*	6.12374e-09	3.51953e-07	-29.0729	-31179	ENSDART00000003066.9	-	ENSDARG00000076742	cyth1a	cytohesin 1a
19592	chr3	58312001	58312500	*	0.00191748	0.0165475	50	-32362	ENSDART00000194460.1	+	ENSDARG00000117344	AL772300.2	lincRNA
19595	chr3	58335001	58335500	*	0.000141886	0.00213341	-20.796	-9362	ENSDART00000194460.1	+	ENSDARG00000117344	AL772300.2	lincRNA
19690	chr3	58935001	58935500	*	3.39743e-07	1.26752e-05	-25.0367	-26404	ENSDART00000194269.1	+	ENSDARG00000117537	CABZ01044154.1	uncharacterized LOC101883546
19734	chr3	59236501	59237000	*	0.000212361	0.00295912	37.4675	60533	ENSDART00000187991.1	-	ENSDARG00000111820	CABZ01053748.1	protein_coding
19778	chr3	59546001	59546500	*	0.00343154	0.0257369	-28.5714	-73580	ENSDART00000100327.6	-	ENSDARG00000074671	nptx1l	neuronal pentraxin 1 like
19799	chr3	59606501	59607000	*	5.00766e-14	7.37334e-12	-33.1037	-134080	ENSDART00000100327.6	-	ENSDARG00000074671	nptx1l	neuronal pentraxin 1 like
19805	chr3	59635001	59635500	*	1.96096e-13	2.62513e-11	-21.8099	-149132	ENSDART00000084729.5	+	ENSDARG00000060263	pecam1	platelet/endothelial cell adhesion molecule 1
19961	chr3	60541001	60541500	*	2.91711e-05	0.000575391	-21.4054	29719	ENSDART00000178981.2	-	ENSDARG00000098465	si:ch73-366l1.5	si:ch73-366l1.5
20108	chr3	61383001	61383500	*	0.00124493	0.01188	22.1916	1618	ENSDART00000170164.2	-	ENSDARG00000088331	znf1028	zinc finger protein 1028
20119	chr3	61498001	61498500	*	0.0013142	0.0123862	20.7133	-3162	ENSDART00000101957.6	-	ENSDARG00000031119	baiap2l1b	BAR/IMD domain containing adaptor protein 2 like 1b
20179	chr3	61859001	61859500	*	2.93194e-10	2.27748e-08	-38.5497	-37014	ENSDART00000158997.2	+	ENSDARG00000074317	fam20ca	FAM20C golgi associated secretory pathway kinase a
20188	chr3	61908001	61908500	*	2.09669e-07	8.31594e-06	21.3016	11489	ENSDART00000113524.4	+	ENSDARG00000074317	fam20ca	FAM20C golgi associated secretory pathway kinase a
20205	chr3	61947001	61947500	*	1.96246e-13	2.62513e-11	-35.8025	50489	ENSDART00000113524.4	+	ENSDARG00000074317	fam20ca	FAM20C golgi associated secretory pathway kinase a
20250	chr3	62306001	62306500	*	4.65057e-28	3.13466e-25	-33.6305	-11490	ENSDART00000058719.4	+	ENSDARG00000069796	znf1124	zinc finger protein 1124
20251	chr3	62315001	62315500	*	0.000149795	0.00222791	24.3629	-2490	ENSDART00000058719.4	+	ENSDARG00000069796	znf1124	zinc finger protein 1124
20252	chr3	62316001	62316500	*	1.86725e-32	1.82699e-29	-48.7596	-1490	ENSDART00000058719.4	+	ENSDARG00000069796	znf1124	zinc finger protein 1124
20344	chr4	129001	129500	*	3.30502e-42	5.7284e-39	-22.2874	3993	ENSDART00000171845.3	-	ENSDARG00000102226	gpr19	G protein-coupled receptor 19
20346	chr4	130001	130500	*	2.74966e-17	6.49042e-15	-61.3852	2993	ENSDART00000171845.3	-	ENSDARG00000102226	gpr19	G protein-coupled receptor 19
20347	chr4	130501	131000	*	0.000830891	0.00872883	30	2493	ENSDART00000171845.3	-	ENSDARG00000102226	gpr19	G protein-coupled receptor 19
20407	chr4	560501	561000	*	9.49806e-07	3.13484e-05	62.069	6236	ENSDART00000119851.2	+	ENSDARG00000084451	AL845512.1	rRNA
20409	chr4	564001	564500	*	0.00321982	0.0245368	-37.1977	9736	ENSDART00000119851.2	+	ENSDARG00000084451	AL845512.1	rRNA
20447	chr4	844001	844500	*	1.16333e-07	4.96107e-06	-20.3411	1993	ENSDART00000067461.5	+	ENSDARG00000045898	si:ch211-152c2.3	si:ch211-152c2.3
20503	chr4	1292501	1293000	*	2.35954e-05	0.000481297	22.0054	9435	ENSDART00000167233.2	+	ENSDARG00000098612	chrm2a	cholinergic receptor%2C muscarinic 2a
20519	chr4	1366501	1367000	*	6.21877e-10	4.49644e-08	37.4675	-6007	ENSDART00000164623.2	-	ENSDARG00000102340	ptn	pleiotrophin
20531	chr4	1530001	1530500	*	5.50427e-06	0.000141666	24.0149	0	ENSDART00000149826.3	+	ENSDARG00000018149	slc38a4	solute carrier family 38 member 4
20563	chr4	1765001	1765500	*	0.000586836	0.00664616	21.7302	0	ENSDART00000150768.2	+	ENSDARG00000016979	pmpcb	peptidase (mitochondrial processing) beta
20566	chr4	1768001	1768500	*	2.43545e-13	3.21879e-11	-94.7368	2502	ENSDART00000150768.2	+	ENSDARG00000016979	pmpcb	peptidase (mitochondrial processing) beta
20577	chr4	1870001	1870500	*	3.84086e-09	2.34305e-07	26.3141	25667	ENSDART00000165815.2	+	ENSDARG00000099520	CU571163.1	lincRNA
20662	chr4	2592501	2593000	*	3.36305e-08	1.63801e-06	-29.4524	10587	ENSDART00000174951.2	+	ENSDARG00000107595	BX072538.1	rRNA
20665	chr4	2645501	2646000	*	0.000402365	0.0049137	-44.8859	7556	ENSDART00000130623.4	+	ENSDARG00000006567	dus4l	dihydrouridine synthase 4-like (S. cerevisiae)
20710	chr4	3044001	3044500	*	2.58274e-07	9.98266e-06	-29.235	19602	ENSDART00000135701.2	-	ENSDARG00000045870	plekha5	pleckstrin homology domain containing%2C family A member 5
20782	chr4	3635501	3636000	*	0.0003753	0.00464916	-30.9961	153191	ENSDART00000109044.5	+	ENSDARG00000077654	grm8a	glutamate receptor%2C metabotropic 8a
20806	chr4	3929501	3930000	*	0.00386686	0.0280729	31.8919	-50247	ENSDART00000049194.7	+	ENSDARG00000033296	gpr37b	G protein-coupled receptor 37b
20831	chr4	4115001	4115500	*	0.00141734	0.0131318	33.3333	3897	ENSDART00000067409.4	-	ENSDARG00000045864	lmod2b	leiomodin 2 (cardiac) b
20857	chr4	4478001	4478500	*	0.00827963	0.0489035	-23.3786	18292	ENSDART00000156496.2	-	ENSDARG00000075281	tbc1d30	TBC1 domain family%2C member 30
20913	chr4	4910501	4911000	*	0.00618498	0.0396054	-20.0068	8111	ENSDART00000133866.2	+	ENSDARG00000020871	ptprz1b	protein tyrosine phosphatase receptor type Z1b
20990	chr4	5716001	5716500	*	2.77326e-11	2.66406e-09	-20.9773	-24745	ENSDART00000110497.4	-	ENSDARG00000031956	tmem63a	transmembrane protein 63A
21002	chr4	5801001	5801500	*	0.000147116	0.00219492	-34.1463	2780	ENSDART00000059440.6	+	ENSDARG00000040610	si:ch73-352p4.8	si:ch73-352p4.8
21066	chr4	6304501	6305000	*	5.12958e-10	3.79253e-08	-25.1016	68736	ENSDART00000140100.4	-	ENSDARG00000074223	MDFIC	si:ch211-262n1.4
21086	chr4	6432001	6432500	*	5.89618e-07	2.06276e-05	-29	-15588	ENSDART00000191136.1	-	ENSDARG00000074223	MDFIC	si:ch211-262n1.4
21097	chr4	6474001	6474500	*	0.000325523	0.0041499	-50.1437	-14139	ENSDART00000138367.2	-	ENSDARG00000005453	foxp2	forkhead box P2
21117	chr4	6561001	6561500	*	2.23026e-07	8.76546e-06	-23.5356	5767	ENSDART00000150774.2	-	ENSDARG00000005453	foxp2	forkhead box P2
21127	chr4	6630001	6630500	*	0.0025892	0.0208244	-24.921	-6357	ENSDART00000060861.6	-	ENSDARG00000005453	foxp2	forkhead box P2
21135	chr4	6677001	6677500	*	7.76967e-06	0.000190403	-32.1832	-943	ENSDART00000153870.2	+	ENSDARG00000097967	BX950217.1	lincRNA
21142	chr4	6785001	6785500	*	4.75272e-07	1.70955e-05	-44.3627	20422	ENSDART00000150688.2	-	ENSDARG00000068708	ifrd1	interferon-related developmental regulator 1
21242	chr4	7901501	7902000	*	2.04302e-11	2.00544e-09	-43.8916	13456	ENSDART00000104676.5	+	ENSDARG00000074905	camk1da	calcium/calmodulin-dependent protein kinase 1Da
21272	chr4	8119001	8119500	*	1.24357e-07	5.25646e-06	34.9863	-15094	ENSDART00000178940.2	+	ENSDARG00000108662	CU695020.2	rRNA
21336	chr4	8526501	8527000	*	1.27226e-11	1.28632e-09	-31.1688	-5580	ENSDART00000162065.2	+	ENSDARG00000102464	wnt5b	wingless-type MMTV integration site family%2C member 5b
21348	chr4	8631001	8631500	*	4.02655e-30	3.19299e-27	-59.4224	-7122	ENSDART00000186829.1	+	ENSDARG00000102464	wnt5b	wingless-type MMTV integration site family%2C member 5b
21397	chr4	9116501	9117000	*	0.000913995	0.00940002	-41.8182	56553	ENSDART00000042963.6	-	ENSDARG00000034375	chst11	carbohydrate (chondroitin 4) sulfotransferase 11
21398	chr4	9117001	9117500	*	0.00170904	0.0151573	-25	56053	ENSDART00000042963.6	-	ENSDARG00000034375	chst11	carbohydrate (chondroitin 4) sulfotransferase 11
21485	chr4	10181001	10181500	*	1.47284e-10	1.2231e-08	-31.2611	114163	ENSDART00000026492.9	+	ENSDARG00000018820	flncb	filamin C%2C gamma b (actin binding protein 280)
21489	chr4	10226001	10226500	*	1.14456e-07	4.89308e-06	-23.5474	-139357	ENSDART00000138890.4	+	ENSDARG00000032799	kcnd2	potassium voltage-gated channel%2C Shal-related subfamily%2C member 2
21559	chr4	10992501	10993000	*	0.00159791	0.0144065	26.8502	-19089	ENSDART00000136440.3	-	ENSDARG00000092989	si:ch211-161n3.3	si:ch211-161n3.3
21567	chr4	11179001	11179500	*	0.000208367	0.00291687	-25.5051	5909	ENSDART00000138661.3	+	ENSDARG00000001781	tspan11	tetraspanin 11
21585	chr4	11318501	11319000	*	5.11713e-08	2.38878e-06	-20.8223	7188	ENSDART00000051792.6	+	ENSDARG00000019235	sema3aa	sema domain%2C immunoglobulin domain (Ig)%2C short basic domain%2C secreted%2C (semaphorin) 3Aa
21598	chr4	11513001	11513500	*	0.00139067	0.0129351	-22.3389	29642	ENSDART00000140954.2	+	ENSDARG00000045765	asb13a.2	ankyrin repeat and SOCS box containing 13a%2C tandem duplicate 2
21671	chr4	12457001	12457500	*	9.18401e-10	6.40015e-08	-21.8678	19725	ENSDART00000027756.9	-	ENSDARG00000013476	arhgef39	Rho guanine nucleotide exchange factor (GEF) 39
21684	chr4	12575001	12575500	*	0.00503828	0.0341356	-21.9208	20305	ENSDART00000120837.2	-	ENSDARG00000085437	AL844512.1	rRNA
21701	chr4	12660501	12661000	*	8.80811e-12	9.15732e-10	-32.2668	-41440	ENSDART00000186242.1	+	ENSDARG00000110404	AL954848.1	protein_coding
21706	chr4	12672501	12673000	*	2.43362e-06	7.06709e-05	-31.2587	-29440	ENSDART00000186242.1	+	ENSDARG00000110404	AL954848.1	protein_coding
21765	chr4	13173001	13173500	*	4.60273e-18	1.19836e-15	-41.4706	-16031	ENSDART00000182164.1	-	ENSDARG00000015053	grip1	glutamate receptor interacting protein 1
21819	chr4	13950501	13951000	*	1.24509e-09	8.4298e-08	-25.2995	-2537	ENSDART00000133596.2	+	ENSDARG00000045692	pphln1	periphilin 1
21847	chr4	14252001	14252500	*	8.21016e-09	4.56932e-07	-21.2737	-44531	ENSDART00000015134.7	-	ENSDARG00000011661	twf1b	twinfilin actin-binding protein 1b
21868	chr4	14440001	14440500	*	0.00446644	0.0312136	20.3118	4276	ENSDART00000180645.1	-	ENSDARG00000092161	si:dkey-261e22.4	si:dkey-261e22.4
21873	chr4	14493501	14494000	*	0.000536754	0.00618037	20.3709	-6680	ENSDART00000048821.7	-	ENSDARG00000003811	plxnb2a	plexin b2a
21878	chr4	14549001	14549500	*	1.93017e-05	0.000407981	-44.4444	-17315	ENSDART00000182093.1	-	ENSDARG00000003811	plxnb2a	plexin b2a
21909	chr4	14984501	14985000	*	0.00298057	0.0231548	24.9417	2649	ENSDART00000067046.5	+	ENSDARG00000045601	cax1	cation/H+ exchanger protein 1
21937	chr4	15291001	15291500	*	0.00245494	0.0199765	-25.1538	71759	ENSDART00000143463.2	+	ENSDARG00000093247	BX537358.1	processed_transcript
21951	chr4	15391001	15391500	*	3.42639e-05	0.000656526	-22.3809	28953	ENSDART00000016230.11	-	ENSDARG00000019328	plxna4	plexin A4
21962	chr4	15503001	15503500	*	3.56001e-06	9.77868e-05	-31.0606	-82550	ENSDART00000016230.11	-	ENSDARG00000019328	plxna4	plexin A4
22003	chr4	15917501	15918000	*	0.000786955	0.00836523	40.1961	17835	ENSDART00000101592.3	+	ENSDARG00000069692	col7a1l	collagen type VII alpha 1-like
22005	chr4	15936001	15936500	*	0.000132345	0.00201772	-35.0684	-5575	ENSDART00000147964.2	+	ENSDARG00000093135	si:dkey-117n7.2	si:dkey-117n7.2
22017	chr4	16039001	16039500	*	1.68644e-05	0.000364854	-41.8917	2659	ENSDART00000132479.2	-	ENSDARG00000092097	CR749763.1	processed_transcript
22022	chr4	16081501	16082000	*	3.46083e-10	2.6375e-08	25.3741	11926	ENSDART00000144263.2	+	ENSDARG00000112642	BX649423.1	processed_transcript
22042	chr4	16284501	16285000	*	0.00485874	0.033211	-28.5038	-30692	ENSDART00000050407.7	+	ENSDARG00000056954	si:dkeyp-38g8.5	si:dkeyp-38g8.5
22055	chr4	16502501	16503000	*	0.00150615	0.0137551	21.2766	42086	ENSDART00000033188.5	-	ENSDARG00000027249	btg1	B-cell translocation gene 1%2C anti-proliferative
22125	chr4	17307001	17307500	*	9.95016e-05	0.00159559	21.1115	-2643	ENSDART00000004717.8	+	ENSDARG00000094132	igf1	insulin-like growth factor 1
22256	chr4	19141501	19142000	*	1.61252e-17	3.91283e-15	-22.9941	13530	ENSDART00000136611.2	+	ENSDARG00000094118	si:dkey-21o22.2	si:dkey-21o22.2
22305	chr4	19733501	19734000	*	0.00145916	0.013427	20.2899	8301	ENSDART00000066964.6	-	ENSDARG00000045544	hgfa	hepatocyte growth factor a
22362	chr4	21132501	21133000	*	0.00235453	0.0193634	-33.0556	2751	ENSDART00000169764.2	+	ENSDARG00000030614	syt1a	synaptotagmin Ia
22386	chr4	21588001	21588500	*	0.00278523	0.0219973	-26.9841	-3844	ENSDART00000132923.3	-	ENSDARG00000010784	ppp1r12a	protein phosphatase 1%2C regulatory subunit 12A
22441	chr4	22653001	22653500	*	0.000125171	0.00192894	-26.2593	17970	ENSDART00000050753.6	-	ENSDARG00000032639	cd36	CD36 molecule (thrombospondin receptor)
22459	chr4	22982001	22982500	*	7.02164e-16	1.38298e-13	-20.8352	100486	ENSDART00000133644.3	-	ENSDARG00000021590	magi2a	membrane associated guanylate kinase%2C WW and PDZ domain containing 2a
22462	chr4	23044501	23045000	*	1.0778e-29	8.17291e-27	-82.3333	37986	ENSDART00000133644.3	-	ENSDARG00000021590	magi2a	membrane associated guanylate kinase%2C WW and PDZ domain containing 2a
22474	chr4	23158001	23158500	*	0.00803814	0.0479092	20.4545	23637	ENSDART00000185788.1	+	ENSDARG00000033443	mdm2	MDM2 proto-oncogene
22494	chr4	23538501	23539000	*	7.27154e-06	0.000179791	-41.0714	-86571	ENSDART00000120141.2	-	ENSDARG00000084741	AL929006.1	rRNA
22501	chr4	23641001	23641500	*	2.13343e-18	5.72659e-16	30.9154	1773	ENSDART00000112301.5	-	ENSDARG00000111837	trhde.2	thyrotropin releasing hormone degrading enzyme%2C tandem duplicate 2
22529	chr4	24090501	24091000	*	0.00253897	0.0205035	-31.7128	-58578	ENSDART00000017443.9	-	ENSDARG00000002131	celf2	cugbp%2C Elav-like family member 2
22543	chr4	24267001	24267500	*	2.34075e-05	0.000478187	22.5659	-235078	ENSDART00000017443.9	-	ENSDARG00000002131	celf2	cugbp%2C Elav-like family member 2
22643	chr4	25738501	25739000	*	8.33365e-15	1.42008e-12	-36.3436	32466	ENSDART00000141133.2	+	ENSDARG00000045524	lamb1b	laminin%2C beta 1b
22672	chr4	26116001	26116500	*	1.16287e-07	4.96089e-06	-23.3284	-7949	ENSDART00000066951.7	-	ENSDARG00000045530	si:ch211-244b2.4	si:ch211-244b2.4
22674	chr4	26130501	26131000	*	7.50979e-05	0.00126529	21.1009	16551	ENSDART00000153532.2	-	ENSDARG00000097326	BX957270.1	lincRNA
22677	chr4	26158001	26158500	*	1.2149e-07	5.15386e-06	-72.1212	-10452	ENSDART00000153532.2	-	ENSDARG00000097326	BX957270.1	lincRNA
22753	chr4	26609001	26609500	*	0.00295311	0.022988	-21.6484	-19322	ENSDART00000165158.2	+	ENSDARG00000099850	iqsec3a	IQ motif and Sec7 domain ArfGEF 3a
22774	chr4	26696501	26697000	*	1.15657e-05	0.000266673	-21.8198	67135	ENSDART00000183575.1	+	ENSDARG00000099850	iqsec3a	IQ motif and Sec7 domain ArfGEF 3a
22791	chr4	26785001	26785500	*	0.00348968	0.0260436	-20.0673	155635	ENSDART00000183575.1	+	ENSDARG00000099850	iqsec3a	IQ motif and Sec7 domain ArfGEF 3a
22836	chr4	27079001	27079500	*	1.78439e-36	2.20912e-33	-33.7677	19725	ENSDART00000048383.5	-	ENSDARG00000029071	creld2	cysteine-rich with EGF-like domains 2
22887	chr4	27785501	27786000	*	8.26453e-09	4.59536e-07	-36.0368	111161	ENSDART00000066924.8	-	ENSDARG00000045510	tbc1d22a	TBC1 domain family%2C member 22a
22907	chr4	28141501	28142000	*	1.24555e-06	3.94152e-05	-35.9655	16336	ENSDART00000134605.3	-	ENSDARG00000069171	gramd4a	GRAM domain containing 4a
22908	chr4	28142001	28142500	*	0.00488446	0.0333417	-34.2599	15836	ENSDART00000134605.3	-	ENSDARG00000069171	gramd4a	GRAM domain containing 4a
22924	chr4	28379001	28379500	*	3.3512e-10	2.56201e-08	36.9805	-3875	ENSDART00000190198.1	-	ENSDARG00000014941	tprkb	Tp53rk binding protein
22931	chr4	28457001	28457500	*	0.000593569	0.00670163	20.9754	14741	ENSDART00000150527.2	+	ENSDARG00000096034	si:ch73-289h5.5	si:ch73-289h5.5
22939	chr4	28535501	28536000	*	6.30697e-16	1.25856e-13	52.0548	6136	ENSDART00000178343.2	-	ENSDARG00000106572	FO704886.1	rRNA
22963	chr4	28760001	28760500	*	0.00191722	0.0165464	57.1429	50549	ENSDART00000183313.1	+	ENSDARG00000114956	dre-mir-430b-10	dre-mir-430b-10
22972	chr4	28872001	28872500	*	3.46693e-06	9.55547e-05	20.5111	-16325	ENSDART00000136106.4	-	ENSDARG00000089318	BX088538.1	unprocessed_pseudogene
23047	chr4	29338001	29338500	*	0.00668203	0.041932	-34.3434	-6457	ENSDART00000185164.1	+	ENSDARG00000115593	CR847895.1	protein_coding
23059	chr4	29469501	29470000	*	8.60767e-21	3.05363e-18	30.9987	-62731	ENSDART00000114649.4	+	ENSDARG00000109327	znf1140	zinc finger protein 1140
23162	chr4	30794501	30795000	*	8.90532e-06	0.000213486	-20.7292	5760	ENSDART00000184557.1	+	ENSDARG00000098115	si:dkey-178j11.5	si:dkey-178j11.5
23165	chr4	30862501	30863000	*	0.00229221	0.0189562	22.5877	-40981	ENSDART00000181862.1	+	ENSDARG00000110594	AL953856.4	snRNA
23294	chr4	33263501	33264000	*	0.000118977	0.0018509	33.3333	38342	ENSDART00000150851.2	+	ENSDARG00000096186	si:dkey-247i3.5	si:dkey-247i3.5
23303	chr4	33296001	33296500	*	0.000323945	0.00413369	24.6243	35182	ENSDART00000150319.2	-	ENSDARG00000088378	znf1000	zinc finger protein 1000
23304	chr4	33296501	33297000	*	2.59401e-06	7.47916e-05	55.0579	34682	ENSDART00000150319.2	-	ENSDARG00000088378	znf1000	zinc finger protein 1000
23306	chr4	33298001	33298500	*	4.48242e-06	0.000118897	37.8205	33182	ENSDART00000150319.2	-	ENSDARG00000088378	znf1000	zinc finger protein 1000
23314	chr4	33367001	33367500	*	0.00438925	0.0308019	41.502	4135	ENSDART00000150712.2	-	ENSDARG00000096011	si:dkeyp-4f2.3	si:dkeyp-4f2.3
23333	chr4	33504501	33505000	*	0.00471513	0.0325004	20.9877	20220	ENSDART00000150491.2	-	ENSDARG00000096188	CT027801.2	protein_coding
23350	chr4	33772501	33773000	*	4.3496e-06	0.000115805	-41.1681	-9134	ENSDART00000191816.1	-	ENSDARG00000090461	si:ch211-197f20.1	si:ch211-197f20.1
23395	chr4	34654001	34654500	*	4.58223e-22	1.81682e-19	21.0846	-3191	ENSDART00000158655.2	+	ENSDARG00000102561	AL645691.1	gastrula zinc finger protein XlCGF8.2DB-like
23423	chr4	35359501	35360000	*	0.000838619	0.00879555	-27.4123	43459	ENSDART00000109741.4	+	ENSDARG00000077266	zgc:174698	zgc:174698
23428	chr4	35484001	35484500	*	2.29185e-07	8.98424e-06	-24.0394	-60932	ENSDART00000180449.1	+	ENSDARG00000116675	CR847906.2	rRNA
23446	chr4	35644501	35645000	*	0.00109077	0.0107531	-22.2222	50303	ENSDART00000193902.1	+	ENSDARG00000116197	si:dkeyp-4c4.2	si:dkeyp-4c4.2
23459	chr4	35965001	35965500	*	0.00681459	0.0425108	28.0781	-1487	ENSDART00000165440.2	-	ENSDARG00000098167	si:dkey-176f19.4	si:dkey-176f19.4
23496	chr4	36697501	36698000	*	0.000181092	0.00260446	-36.6821	40962	ENSDART00000181349.1	+	ENSDARG00000098452	si:dkey-151g22.1	si:dkey-151g22.1
23531	chr4	37119001	37119500	*	1.45084e-06	4.49158e-05	20.2528	26194	ENSDART00000174458.2	+	ENSDARG00000108175	BX571760.1	protein_coding
23538	chr4	37123001	37123500	*	3.38684e-29	2.55226e-26	25.6368	30194	ENSDART00000174458.2	+	ENSDARG00000108175	BX571760.1	protein_coding
23560	chr4	37135001	37135500	*	9.21512e-09	5.07738e-07	-25.3743	36806	ENSDART00000166181.2	-	ENSDARG00000103473	BX537137.3	sense_overlapping
23723	chr4	38923501	38924000	*	2.64891e-22	1.0821e-19	30.996	-13575	ENSDART00000150385.2	+	ENSDARG00000110433	znf997	zinc finger protein 997
23730	chr4	38962501	38963000	*	0.000410651	0.00499427	-39.6002	-18587	ENSDART00000142713.2	+	ENSDARG00000092926	si:dkey-66k12.3	si:dkey-66k12.3
23749	chr4	39016001	39016500	*	0.000474701	0.0056118	-33.2695	25342	ENSDART00000133258.2	+	ENSDARG00000093747	si:dkey-122c11.1	si:dkey-122c11.1
23751	chr4	39020501	39021000	*	1.24253e-05	0.000282519	87.5	29842	ENSDART00000133258.2	+	ENSDARG00000093747	si:dkey-122c11.1	si:dkey-122c11.1
23783	chr4	39657501	39658000	*	0.00330729	0.0250173	26.7241	-7228	ENSDART00000161173.2	-	ENSDARG00000104423	BX950868.2	lincRNA
23791	chr4	39763501	39764000	*	0.000646407	0.00716485	-20.3757	-2931	ENSDART00000138663.3	+	ENSDARG00000103755	si:dkeyp-4c4.1	si:dkeyp-4c4.1
23797	chr4	39859001	39859500	*	0.00817047	0.0484623	20.2041	-29183	ENSDART00000164669.2	-	ENSDARG00000100165	CR749167.1	lincRNA
23809	chr4	40179001	40179500	*	0.00198079	0.0169564	33.3333	-39100	ENSDART00000152091.2	+	ENSDARG00000109864	znf995	zinc finger protein 995
23813	chr4	40194501	40195000	*	2.93474e-06	8.3231e-05	-49.2177	-23600	ENSDART00000152091.2	+	ENSDARG00000109864	znf995	zinc finger protein 995
23862	chr4	41325001	41325500	*	0.00137519	0.0128177	-50	-6412	ENSDART00000139754.3	-	ENSDARG00000069555	CR388165.1	unprocessed_pseudogene
23863	chr4	41325501	41326000	*	0.00564975	0.0371104	20.1148	-6912	ENSDART00000139754.3	-	ENSDARG00000069555	CR388165.1	unprocessed_pseudogene
23868	chr4	41374001	41374500	*	5.5739e-06	0.000143307	-28.5965	7994	ENSDART00000119831.2	+	ENSDARG00000084431	CR388165.5	snRNA
23883	chr4	41745501	41746000	*	2.83231e-07	1.08231e-05	-40.9267	26316	ENSDART00000193109.1	-	ENSDARG00000113626	znf976	zinc finger protein 976
23926	chr4	42326501	42327000	*	2.09525e-20	7.12071e-18	-49.8832	-11178	ENSDART00000168689.2	+	ENSDARG00000099145	BX511066.1	processed_transcript
23958	chr4	42657501	42658000	*	0.00062963	0.00701156	-24.1398	182	ENSDART00000183314.1	+	ENSDARG00000109421	CR925768.3	snRNA
23978	chr4	42763001	42763500	*	0.000222692	0.00306887	25.3623	-66892	ENSDART00000194995.1	+	ENSDARG00000117802	CT027759.1	lincRNA
24041	chr4	43954501	43955000	*	0.00099518	0.0100234	27.2727	-34508	ENSDART00000150297.2	-	ENSDARG00000111465	znf1104	zinc finger protein 1104
24145	chr4	44960501	44961000	*	0.00264572	0.0211627	-29.6445	6017	ENSDART00000150875.2	+	ENSDARG00000096208	si:dkeyp-100h4.8	si:dkeyp-100h4.8
24263	chr4	47076501	47077000	*	0.00336675	0.025357	20.6532	17631	ENSDART00000190520.1	-	ENSDARG00000101695	si:dkey-26m3.3	si:dkey-26m3.3
24371	chr4	48600001	48600500	*	7.87306e-06	0.000192583	-29.3147	-21678	ENSDART00000122707.3	-	ENSDARG00000114289	znf980	zinc finger protein 980
24388	chr4	48845001	48845500	*	0.00208834	0.0176332	25.7832	42295	ENSDART00000150313.2	+	ENSDARG00000096172	znf1113	zinc finger protein 1113
24389	chr4	48845501	48846000	*	2.10772e-05	0.00043931	20.8485	42795	ENSDART00000150313.2	+	ENSDARG00000096172	znf1113	zinc finger protein 1113
24504	chr4	50067001	50067500	*	0.000866191	0.00902156	26.2393	34694	ENSDART00000185136.1	-	ENSDARG00000113432	CR356227.7	snRNA
24540	chr4	50393001	50393500	*	0.000123176	0.00190231	-23.7374	-7633	ENSDART00000150644.2	+	ENSDARG00000096065	si:dkey-156k2.7	si:dkey-156k2.7
24623	chr4	51217001	51217500	*	0.00390654	0.0282729	26.8367	15128	ENSDART00000189875.1	+	ENSDARG00000110290	BX005380.1	protein_coding
24629	chr4	51243001	51243500	*	1.63378e-06	4.99422e-05	32.4216	41128	ENSDART00000189875.1	+	ENSDARG00000110290	BX005380.1	protein_coding
24668	chr4	51633001	51633500	*	0.00423118	0.030018	27.8689	59312	ENSDART00000159625.2	-	ENSDARG00000100578	si:dkeyp-90h9.1	si:dkeyp-90h9.1
24683	chr4	51983001	51983500	*	0.00110334	0.0108515	26.0656	11216	ENSDART00000168360.2	+	ENSDARG00000098519	BX321870.1	lincRNA
24697	chr4	51998501	51999000	*	0.000612575	0.0068635	35.9816	-13366	ENSDART00000190103.1	+	ENSDARG00000110338	BX908721.2	rRNA
24698	chr4	51999001	51999500	*	4.81927e-13	6.09704e-11	36.0793	-12866	ENSDART00000190103.1	+	ENSDARG00000110338	BX908721.2	rRNA
24699	chr4	51999501	52000000	*	1.48094e-07	6.12947e-06	31.594	-12366	ENSDART00000190103.1	+	ENSDARG00000110338	BX908721.2	rRNA
24747	chr4	52706501	52707000	*	0.00615762	0.0394802	-24.7619	5970	ENSDART00000167364.2	+	ENSDARG00000099174	BX666065.1	processed_pseudogene
24757	chr4	52888501	52889000	*	8.41085e-05	0.00139122	57.1429	-57721	ENSDART00000168068.2	-	ENSDARG00000098776	BX640547.2	unprocessed_pseudogene
24770	chr4	53203001	53203500	*	0.000157781	0.00232601	23.4568	19630	ENSDART00000176617.2	+	ENSDARG00000102635	znf1037	zinc finger protein 1037
24786	chr4	53630501	53631000	*	4.15792e-32	3.9106e-29	67.7778	42949	ENSDART00000194259.1	-	ENSDARG00000117791	BX511078.2	lincRNA
24808	chr4	53942501	53943000	*	3.54726e-16	7.29454e-14	-44.2783	-5449	ENSDART00000180975.1	+	ENSDARG00000115278	CABZ01031674.1	snRNA
24842	chr4	54669501	54670000	*	1.31278e-10	1.10073e-08	-41.162	23849	ENSDART00000192864.1	+	ENSDARG00000104968	si:ch211-227e10.1	si:ch211-227e10.1
24843	chr4	54682501	54683000	*	7.64537e-07	2.59248e-05	34.3182	-35804	ENSDART00000168392.2	+	ENSDARG00000105245	CR388413.5	processed_transcript
24939	chr4	56010501	56011000	*	2.39555e-10	1.90088e-08	-31.3445	-7642	ENSDART00000194309.1	-	ENSDARG00000117343	AL772298.3	lincRNA
24961	chr4	56177501	56178000	*	0.00122409	0.0117245	-21.2121	-20303	ENSDART00000169806.2	-	ENSDARG00000113022	si:ch211-207e19.15	si:ch211-207e19.15
24966	chr4	56184501	56185000	*	0.000329259	0.00419048	49.4792	20482	ENSDART00000163191.2	-	ENSDARG00000111731	znf972	zinc finger protein 972
25017	chr4	57791501	57792000	*	2.03571e-10	1.63459e-08	-39.1275	3292	ENSDART00000190964.1	-	ENSDARG00000113984	CR388206.11	snRNA
25018	chr4	57792001	57792500	*	5.52644e-06	0.000142207	-40.5869	2792	ENSDART00000190964.1	-	ENSDARG00000113984	CR388206.11	snRNA
25140	chr4	59572001	59572500	*	6.94065e-06	0.000172995	-21.5189	-16701	ENSDART00000150576.2	+	ENSDARG00000096026	si:dkey-4e4.1	si:dkey-4e4.1
25247	chr4	61254501	61255000	*	0.000725522	0.00785309	29.4872	50366	ENSDART00000183140.1	+	ENSDARG00000111851	BX255935.1	snRNA
25356	chr4	62936001	62936500	*	2.6788e-10	2.10635e-08	60.2317	-48230	ENSDART00000169082.2	+	ENSDARG00000099180	CR927050.1	processed_transcript
25368	chr4	63146501	63147000	*	0.0081574	0.0484108	21.5356	18849	ENSDART00000183789.1	-	ENSDARG00000112487	CR450780.1	protein_coding
25379	chr4	63764501	63765000	*	0.0025641	0.0206597	50	4148	ENSDART00000189919.1	-	ENSDARG00000110769	znf1098	zinc finger protein 1098
25401	chr4	64368001	64368500	*	0.000649589	0.0071923	-51.1905	-18280	ENSDART00000168988.2	+	ENSDARG00000100671	CR790382.1	lincRNA
25435	chr4	64513501	64514000	*	0.00345561	0.0258609	26.6667	28904	ENSDART00000143176.3	-	ENSDARG00000100262	BX936382.1	protein_coding
25441	chr4	64643501	64644000	*	0.000139032	0.00209857	-20.0529	34695	ENSDART00000143989.3	+	ENSDARG00000110917	si:ch211-223a21.6	si:ch211-223a21.6
25464	chr4	64846001	64846500	*	0.000206512	0.00289692	21.686	25125	ENSDART00000124817.3	-	ENSDARG00000105219	znf988	zinc finger protein 988
25501	chr4	65213001	65213500	*	0.000458161	0.005454	33.871	-2386	ENSDART00000185740.1	-	ENSDARG00000098383	si:dkey-14o6.1	si:dkey-14o6.1
25541	chr4	66474501	66475000	*	1.55973e-10	1.28539e-08	-24.5635	25900	ENSDART00000160935.2	+	ENSDARG00000098183	si:dkey-27n6.1	si:dkey-27n6.1
25549	chr4	66537001	66537500	*	0.00716693	0.04411	23.2143	84484	ENSDART00000166660.2	-	ENSDARG00000100864	BX004873.1	processed_transcript
25553	chr4	66607001	66607500	*	0.00640556	0.040653	-21.4744	14484	ENSDART00000166660.2	-	ENSDARG00000100864	BX004873.1	processed_transcript
25575	chr4	67065501	67066000	*	4.1088e-06	0.000110306	29.0681	15456	ENSDART00000170257.2	+	ENSDARG00000099048	znf1070	zinc finger protein 1070
25596	chr4	67103001	67103500	*	5.38302e-08	2.49276e-06	53.1898	39583	ENSDART00000162586.2	-	ENSDARG00000112940	CT573263.1	gastrula zinc finger protein XlCGF8.2DB-like
25614	chr4	67208001	67208500	*	0.00182422	0.0159446	-21.1052	-64920	ENSDART00000162586.2	-	ENSDARG00000112940	CT573263.1	gastrula zinc finger protein XlCGF8.2DB-like
25619	chr4	67235001	67235500	*	6.84648e-07	2.34982e-05	27.8123	-82919	ENSDART00000180288.1	+	ENSDARG00000112473	BX572103.1	protein_coding
25637	chr4	67406501	67407000	*	2.91863e-05	0.000575505	38.0952	88084	ENSDART00000192414.1	+	ENSDARG00000112473	BX572103.1	protein_coding
25725	chr4	68924501	68925000	*	2.8308e-10	2.21439e-08	-46.8703	2391	ENSDART00000159074.2	+	ENSDARG00000101484	si:dkey-264f17.2	si:dkey-264f17.2
25726	chr4	68925001	68925500	*	0.00506472	0.0342771	-23.5097	2891	ENSDART00000159074.2	+	ENSDARG00000101484	si:dkey-264f17.2	si:dkey-264f17.2
25728	chr4	68960001	68960500	*	0.000405099	0.00493963	-33.5859	20408	ENSDART00000168331.2	+	ENSDARG00000101484	si:dkey-264f17.2	si:dkey-264f17.2
25734	chr4	69000001	69000500	*	0.00158727	0.0143277	-33.6076	60408	ENSDART00000168331.2	+	ENSDARG00000101484	si:dkey-264f17.2	si:dkey-264f17.2
25735	chr4	69018001	69018500	*	0.00129059	0.0122083	-22.2222	-60043	ENSDART00000188762.1	+	ENSDARG00000113780	zgc:173615	zgc:173615
25926	chr4	72016501	72017000	*	5.78341e-08	2.66091e-06	27.3438	19231	ENSDART00000172108.2	-	ENSDARG00000104817	pyroxd1	pyridine nucleotide-disulphide oxidoreductase domain 1
25947	chr4	72152501	72153000	*	0.000465058	0.00551661	-31.3131	-7599	ENSDART00000186600.1	-	ENSDARG00000102283	slco1f1	solute carrier organic anion transporter family%2C member 1F1
25964	chr4	72218501	72219000	*	0.00169857	0.015091	-33.3207	12580	ENSDART00000181075.1	+	ENSDARG00000116300	zgc:165515	zgc:165515
25996	chr4	72375001	72375500	*	0.000604848	0.0067992	48.4634	-18048	ENSDART00000127023.4	-	ENSDARG00000091841	si:cabz01071909.2	si:cabz01071909.2
26087	chr4	72698001	72698500	*	1.29323e-57	4.90321e-54	-83.0303	-24804	ENSDART00000191925.1	+	ENSDARG00000101908	rab3ip	RAB3A interacting protein (rabin3)
26109	chr4	72805001	72805500	*	1.27265e-06	4.01161e-05	-38.9121	6458	ENSDART00000181727.1	+	ENSDARG00000101645	myrfl	myelin regulatory factor like
26134	chr4	72978001	72978500	*	0.000115561	0.00180685	-34.3547	70782	ENSDART00000169165.2	-	ENSDARG00000098811	LO018021.1	protein_coding
26175	chr4	73175001	73175500	*	2.72237e-06	7.79735e-05	-23.3938	-12997	ENSDART00000164127.3	-	ENSDARG00000102460	si:ch73-170d6.4	si:ch73-170d6.4
26186	chr4	73222501	73223000	*	4.70035e-08	2.20952e-06	-84	-1617	ENSDART00000165194.3	+	ENSDARG00000102835	CABZ01021435.1	protein_coding
26304	chr4	73650001	73650500	*	4.4806e-58	1.7536e-54	-27.7551	0	ENSDART00000150704.3	-	ENSDARG00000096120	si:ch73-266f23.3	si:ch73-266f23.3
26410	chr4	74086001	74086500	*	6.03925e-26	3.39223e-23	51.4419	-16750	ENSDART00000112802.4	-	ENSDARG00000086576	si:cabz01069012.2	si:cabz01069012.2
26414	chr4	74095501	74096000	*	2.7372e-05	0.000545224	-26.8663	13793	ENSDART00000174320.2	-	ENSDARG00000100752	rab21	RAB21%2C member RAS oncogene family
26439	chr4	74239501	74240000	*	0.00117181	0.0113312	22.4782	13056	ENSDART00000174336.2	+	ENSDARG00000105744	ptprr	protein tyrosine phosphatase receptor type R
26442	chr4	74301501	74302000	*	0.000910196	0.00937127	-22.2059	45599	ENSDART00000174385.2	+	ENSDARG00000105744	ptprr	protein tyrosine phosphatase receptor type R
26601	chr4	75235001	75235500	*	2.99634e-07	1.13534e-05	-46.1905	34536	ENSDART00000122593.3	+	ENSDARG00000087867	SLC2A13	proton myo-inositol cotransporter-like
26680	chr4	76111001	76111500	*	4.72977e-13	5.99632e-11	-34.4789	-5475	ENSDART00000159108.2	-	ENSDARG00000101653	zgc:110171	zgc:110171
26684	chr4	76115001	76115500	*	6.4329e-07	2.22613e-05	-26.3249	-9475	ENSDART00000159108.2	-	ENSDARG00000101653	zgc:110171	zgc:110171
26706	chr4	76363501	76364000	*	9.9516e-19	2.86113e-16	-42.8571	6631	ENSDART00000168831.2	-	ENSDARG00000101030	si:ch73-158p21.3	si:ch73-158p21.3
26726	chr4	76421501	76422000	*	3.65982e-21	1.36207e-18	-25.9351	-4308	ENSDART00000180424.1	+	ENSDARG00000101883	zgc:172128	zgc:172128
26865	chr4	77171001	77171500	*	0.00294383	0.0229371	-22.7273	10961	ENSDART00000174364.2	+	ENSDARG00000092241	znf1009	zinc finger protein 1009
26896	chr4	77313501	77314000	*	0.00217675	0.0182137	-21.9643	-5718	ENSDART00000159146.2	+	ENSDARG00000105051	LO018370.1	rRNA
26920	chr4	77465001	77465500	*	2.30771e-44	4.74553e-41	-42.049	-32784	ENSDART00000158683.3	-	ENSDARG00000104108	slco1d1	solute carrier organic anion transporter family%2C member 1D1
26923	chr4	77511501	77512000	*	8.88832e-05	0.00145493	-30.1907	-5099	ENSDART00000181181.1	-	ENSDARG00000115094	CABZ01087415.1	protein_coding
26979	chr4	77876501	77877000	*	0.001923	0.0165858	23.5227	-3221	ENSDART00000165153.2	+	ENSDARG00000098409	BX005376.1	unprocessed_pseudogene
27008	chr5	11501	12000	*	0.00392757	0.0283913	-29.1944	189601	ENSDART00000158495.2	-	ENSDARG00000104282	dcc	DCC netrin 1 receptor
27019	chr5	135001	135500	*	8.79928e-08	3.87534e-06	37.2532	66101	ENSDART00000158495.2	-	ENSDARG00000104282	dcc	DCC netrin 1 receptor
27051	chr5	273001	273500	*	3.82353e-08	1.83286e-06	-27.1429	22925	ENSDART00000127504.4	+	ENSDARG00000089701	trabd2a	TraB domain containing 2A
27052	chr5	273501	274000	*	2.71124e-13	3.56002e-11	-22.3973	23425	ENSDART00000127504.4	+	ENSDARG00000089701	trabd2a	TraB domain containing 2A
27109	chr5	522001	522500	*	0.00422083	0.0299614	-26.129	-34027	ENSDART00000187989.1	-	ENSDARG00000115526	CU855580.1	rRNA
27204	chr5	1030001	1030500	*	3.55214e-06	9.7637e-05	-27.7115	16723	ENSDART00000181112.1	-	ENSDARG00000075952	mbd2	methyl-CpG binding domain protein 2
27244	chr5	1303501	1304000	*	5.99316e-05	0.00104986	-48.8235	25331	ENSDART00000159783.2	+	ENSDARG00000010042	dnm1a	dynamin 1a
27285	chr5	1615501	1616000	*	3.47816e-27	2.17522e-24	-21.7256	-8359	ENSDART00000165431.3	+	ENSDARG00000099226	PPP1CA	protein phosphatase 1%2C catalytic subunit%2C gamma isozyme
27304	chr5	1771501	1772000	*	1.2806e-09	8.64614e-08	-36.9643	55576	ENSDART00000171193.2	-	ENSDARG00000105237	mcc	MCC regulator of WNT signaling pathway
27306	chr5	1786001	1786500	*	5.0505e-06	0.000131465	-21.9926	41076	ENSDART00000171193.2	-	ENSDARG00000105237	mcc	MCC regulator of WNT signaling pathway
27335	chr5	1917001	1917500	*	1.14484e-23	5.18284e-21	-27.1717	5189	ENSDART00000172233.3	+	ENSDARG00000042090	si:ch73-55i23.1	si:ch73-55i23.1
27346	chr5	1971501	1972000	*	0.00141006	0.0130769	23.43	6207	ENSDART00000156224.2	+	ENSDARG00000051785	dhx33	DEAH (Asp-Glu-Ala-His) box polypeptide 33
27382	chr5	2202001	2202500	*	1.00948e-06	3.29948e-05	-27.5502	10289	ENSDART00000179591.2	-	ENSDARG00000106085	CR931815.1	rRNA
27420	chr5	2365501	2366000	*	8.93974e-07	2.97648e-05	-21.3343	-83246	ENSDART00000064012.6	-	ENSDARG00000043589	ca4a	carbonic anhydrase IV a
27451	chr5	2537001	2537500	*	0.00127974	0.0121273	-21.3491	-26645	ENSDART00000178174.2	+	ENSDARG00000113093	CABZ01053333.1	rRNA
27471	chr5	2665501	2666000	*	6.67994e-07	2.30243e-05	24.024	6493	ENSDART00000192337.1	-	ENSDARG00000102078	RAB35	RAB35%2C member RAS oncogene family a
27478	chr5	2692501	2693000	*	0.00112076	0.0109755	-36.7953	-601	ENSDART00000183882.1	+	ENSDARG00000112165	rabepk	Rab9 effector protein with kelch motifs
27569	chr5	3018501	3019000	*	0.000133085	0.00202645	48.3918	95419	ENSDART00000183112.1	-	ENSDARG00000104686	hsf5	heat shock transcription factor family member 5
27663	chr5	3650001	3650500	*	6.38259e-15	1.10468e-12	20.8002	19739	ENSDART00000194396.1	-	ENSDARG00000117668	FO704648.2	lincRNA
27732	chr5	3918501	3919000	*	3.6382e-07	1.34947e-05	-46.5844	8693	ENSDART00000146840.2	-	ENSDARG00000039887	c1qbp	complement component 1%2C q subcomponent binding protein
27903	chr5	5127001	5127500	*	1.63478e-26	9.53567e-24	-40.5796	19542	ENSDART00000180236.1	-	ENSDARG00000104815	lmx1ba	LIM homeobox transcription factor 1%2C beta a
27971	chr5	5595001	5595500	*	3.74935e-30	3.01256e-27	-80.2083	-19831	ENSDART00000179530.2	+	ENSDARG00000110842	CABZ01075627.1	rRNA
27980	chr5	5645001	5645500	*	0.000759314	0.00812391	-23.8974	10340	ENSDART00000113716.4	-	ENSDARG00000079046	rabl6a	RAB%2C member RAS oncogene family-like 6a
28036	chr5	5971501	5972000	*	5.68748e-06	0.000145825	-20.906	-140465	ENSDART00000112856.4	-	ENSDARG00000078362	TNC	zmp:0000000846
28075	chr5	6152001	6152500	*	0.00185009	0.0161231	-42.8571	225366	ENSDART00000031775.7	-	ENSDARG00000023759	zgc:73226	zgc:73226
28106	chr5	6402001	6402500	*	0.00712503	0.0439034	-23.5714	-24137	ENSDART00000031775.7	-	ENSDARG00000023759	zgc:73226	zgc:73226
28141	chr5	6626001	6626500	*	1.24645e-24	6.14749e-22	-59.4012	8602	ENSDART00000060532.4	+	ENSDARG00000041299	zgc:110796	zgc:110796
28202	chr5	6932501	6933000	*	0.00248686	0.0201767	33.8788	-3354	ENSDART00000182555.1	-	ENSDARG00000112585	CABZ01041961.1	rRNA
28208	chr5	6954501	6955000	*	1.37752e-10	1.15009e-08	-35.4789	341	ENSDART00000086666.6	+	ENSDARG00000061060	stpg2	protein_coding
28230	chr5	7149001	7149500	*	5.4073e-65	3.45289e-61	-58.2955	-595	ENSDART00000175428.2	-	ENSDARG00000107018	CABZ01087503.1	rRNA
28296	chr5	7733501	7734000	*	3.21089e-19	9.7881e-17	25.8654	-21342	ENSDART00000168820.2	-	ENSDARG00000104100	bmpr1ba	bone morphogenetic protein receptor%2C type IBa
28397	chr5	8681501	8682000	*	6.48727e-18	1.64661e-15	37.1528	372	ENSDART00000146970.2	-	ENSDARG00000092445	zgc:153352	zgc:153352
28439	chr5	8939501	8940000	*	8.27054e-06	0.000200447	-31.6899	19805	ENSDART00000046440.7	+	ENSDARG00000006491	agpat9l	1-acylglycerol-3-phosphate O-acyltransferase 9%2C like
28453	chr5	9110001	9110500	*	5.19798e-09	3.05697e-07	-30.2632	-1791	ENSDART00000135177.2	+	ENSDARG00000092487	si:ch211-215m21.22	si:ch211-215m21.22
28454	chr5	9110501	9111000	*	3.71779e-11	3.48854e-09	-23.9538	-1291	ENSDART00000135177.2	+	ENSDARG00000092487	si:ch211-215m21.22	si:ch211-215m21.22
28466	chr5	9183501	9184000	*	6.70329e-12	7.16553e-10	-38.9401	2907	ENSDART00000147325.2	-	ENSDARG00000023479	lrp13	low-density lipoprotein receptor related-protein 13
28524	chr5	9634001	9634500	*	2.31829e-13	3.07399e-11	-49.8932	-8543	ENSDART00000143347.3	-	ENSDARG00000069958	sh2b3	SH2B adaptor protein 3
28615	chr5	10274001	10274500	*	0.00691096	0.0429529	22.4995	8355	ENSDART00000138538.2	+	ENSDARG00000095118	BX005024.1	processed_transcript
28644	chr5	10456001	10456500	*	0.000839284	0.00880021	-22.8771	25455	ENSDART00000194948.1	+	ENSDARG00000117296	BX511089.4	lincRNA
28688	chr5	10951501	10952000	*	6.17511e-07	2.14857e-05	-24.9224	-5123	ENSDART00000031265.12	-	ENSDARG00000090035	rtn4r	reticulon 4 receptor
28740	chr5	11469501	11470000	*	8.72825e-08	3.8494e-06	23.0221	61968	ENSDART00000018047.9	+	ENSDARG00000010602	zgc:112294	zgc:112294
28743	chr5	11497501	11498000	*	1.27163e-09	8.59032e-08	50.1077	75491	ENSDART00000109577.5	-	ENSDARG00000078272	CABP7	calcium-binding protein 7-like
28758	chr5	11627501	11628000	*	7.69038e-05	0.00129142	-52.9412	-54012	ENSDART00000109577.5	-	ENSDARG00000078272	CABP7	calcium-binding protein 7-like
28767	chr5	11717001	11717500	*	1.13466e-13	1.56437e-11	-52.5424	91905	ENSDART00000132564.2	-	ENSDARG00000020204	nf2a	neurofibromin 2a (merlin)
28772	chr5	11792501	11793000	*	4.16109e-15	7.4025e-13	-21.5266	16405	ENSDART00000132564.2	-	ENSDARG00000020204	nf2a	neurofibromin 2a (merlin)
28782	chr5	11858501	11859000	*	5.13001e-06	0.000133135	-32.5945	9126	ENSDART00000182206.1	+	ENSDARG00000114054	CT583689.1	rRNA
28802	chr5	11954001	11954500	*	0.00320375	0.0244344	-21.6569	-9604	ENSDART00000167305.2	-	ENSDARG00000053019	rnft2	ring finger protein%2C transmembrane 2
28851	chr5	12550501	12551000	*	5.24719e-07	1.86523e-05	-39.5155	9055	ENSDART00000140949.2	+	ENSDARG00000035634	rfc5	replication factor C (activator 1) 5
28866	chr5	12713001	12713500	*	0.00020569	0.00288838	46.4286	421	ENSDART00000099749.2	-	ENSDARG00000076137	si:dkey-98f17.3	si:dkey-98f17.3
28867	chr5	12713501	12714000	*	6.57989e-17	1.49778e-14	44.6344	0	ENSDART00000099749.2	-	ENSDARG00000076137	si:dkey-98f17.3	si:dkey-98f17.3
28937	chr5	13507501	13508000	*	0.00536044	0.035748	-31.8134	-13081	ENSDART00000171975.2	+	ENSDARG00000103737	si:ch211-230g14.6	si:ch211-230g14.6
28938	chr5	13508001	13508500	*	0.000155729	0.0023019	-29.3743	-12581	ENSDART00000171975.2	+	ENSDARG00000103737	si:ch211-230g14.6	si:ch211-230g14.6
28985	chr5	13999501	14000000	*	8.37486e-09	4.64607e-07	-29.1848	108301	ENSDART00000193992.1	+	ENSDARG00000101482	hk2	hexokinase 2
28991	chr5	14061001	14061500	*	2.66305e-11	2.56631e-09	-67.8571	149988	ENSDART00000135731.3	-	ENSDARG00000062631	npffr1l2	neuropeptide FF receptor 1 like 2
29019	chr5	14351001	14351500	*	0.00211563	0.0178215	49.75	-6355	ENSDART00000188456.1	-	ENSDARG00000062646	tet3	tet methylcytosine dioxygenase 3
29068	chr5	14859501	14860000	*	1.9208e-07	7.71925e-06	-38.5714	-211069	ENSDART00000113037.3	-	ENSDARG00000079611	sema4c	sema domain%2C immunoglobulin domain (Ig)%2C transmembrane domain (TM) and short cytoplasmic domain%2C (semaphorin) 4C
29079	chr5	14962001	14962500	*	8.76548e-16	1.70431e-13	-55.8812	213529	ENSDART00000156269.3	-	ENSDARG00000097882	CR936518.2	lincRNA
29153	chr5	15884501	15885000	*	2.66887e-09	1.68211e-07	32.1429	-32549	ENSDART00000173101.2	-	ENSDARG00000105422	si:dkey-1k23.3	si:dkey-1k23.3
29168	chr5	16092001	16092500	*	2.92844e-11	2.79323e-09	-39.7011	-25371	ENSDART00000090657.5	+	ENSDARG00000062573	znrf3	zinc and ring finger 3
29185	chr5	16237501	16238000	*	2.47681e-13	3.26634e-11	20.9351	-18725	ENSDART00000136581.2	-	ENSDARG00000062579	kremen1	kringle containing transmembrane protein 1
29279	chr5	17696001	17696500	*	0.0002657	0.00353741	-30.6818	-30810	ENSDART00000147657.2	+	ENSDARG00000058232	fbrsl1	fibrosin-like 1
29381	chr5	18742501	18743000	*	0.0054059	0.0359702	-22.0301	154483	ENSDART00000010101.10	-	ENSDARG00000012468	aacs	acetoacetyl-CoA synthetase
29521	chr5	20634001	20634500	*	0.00268977	0.0214292	21.2987	20533	ENSDART00000136632.2	+	ENSDARG00000109654	cmklrl2	chemokine-like receptor 1 like 2
29544	chr5	20912001	20912500	*	1.01921e-05	0.000239137	21.4183	9178	ENSDART00000158030.3	-	ENSDARG00000093563	si:ch211-225b11.4	si:ch211-225b11.4
29681	chr5	22603001	22603500	*	1.88935e-26	1.09679e-23	49.0909	-23	ENSDART00000146287.3	-	ENSDARG00000020482	nono	non-POU domain containing%2C octamer-binding
29847	chr5	24641501	24642000	*	1.68669e-17	4.0765e-15	-24.2299	27	ENSDART00000139522.2	-	ENSDARG00000022772	OSBP2	si:ch211-106a19.1
29850	chr5	24652001	24652500	*	5.12548e-05	0.000921816	20.9729	-9976	ENSDART00000139522.2	-	ENSDARG00000022772	OSBP2	si:ch211-106a19.1
29874	chr5	24887501	24888000	*	3.49485e-05	0.000667852	-24.2157	4870	ENSDART00000111302.4	+	ENSDARG00000079816	rhbdd3	rhomboid domain containing 3
30136	chr5	28235001	28235500	*	7.85819e-05	0.0013145	-48.1522	-24155	ENSDART00000087684.6	+	ENSDARG00000061468	ncaph	non-SMC condensin I complex%2C subunit H
30205	chr5	29348501	29349000	*	9.24776e-08	4.05347e-06	22.3889	-55436	ENSDART00000194394.1	-	ENSDARG00000117557	BX571772.1	lincRNA
30222	chr5	29744501	29745000	*	1.1596e-06	3.71805e-05	-32.5933	5378	ENSDART00000051474.6	-	ENSDARG00000035508	barhl1a	BarH-like homeobox 1a
30337	chr5	31198501	31199000	*	1.39927e-17	3.42968e-15	-31.4587	-15341	ENSDART00000133432.2	+	ENSDARG00000060978	atp2a3	ATPase sarcoplasmic/endoplasmic reticulum Ca2+ transporting 3
30400	chr5	31918501	31919000	*	0.00496102	0.0337144	-33.7209	7907	ENSDART00000187340.1	-	ENSDARG00000010031	ssh1b	slingshot protein phosphatase 1b
30426	chr5	32240501	32241000	*	1.0898e-07	4.69353e-06	-20.3638	-5872	ENSDART00000139917.3	+	ENSDARG00000095930	myha	myosin%2C heavy chain a
30590	chr5	34225501	34226000	*	0.00049576	0.00580532	33.0357	12024	ENSDART00000175710.2	-	ENSDARG00000107423	BX296533.1	rRNA
30688	chr5	35684501	35685000	*	0.00774734	0.0466739	-24.0404	43228	ENSDART00000144654.2	-	ENSDARG00000035420	ophn1	oligophrenin 1
30700	chr5	35706001	35706500	*	8.33894e-09	4.62825e-07	-23.0769	21728	ENSDART00000144654.2	-	ENSDARG00000035420	ophn1	oligophrenin 1
30767	chr5	36278001	36278500	*	1.02874e-06	3.3534e-05	-26.2324	50189	ENSDART00000011399.5	-	ENSDARG00000007723	efnb1	ephrin-B1
30892	chr5	37603001	37603500	*	2.20828e-09	1.42134e-07	-22.4396	-45706	ENSDART00000149151.3	+	ENSDARG00000053956	sptbn2	spectrin%2C beta%2C non-erythrocytic 2
30904	chr5	37742001	37742500	*	0.00648422	0.0410062	-20.9697	-2125	ENSDART00000014031.11	+	ENSDARG00000012219	dpf2	D4%2C zinc and double PHD fingers family 2
30922	chr5	38023501	38024000	*	0.00026878	0.00357216	-23.6747	926	ENSDART00000144470.2	+	ENSDARG00000094849	BX640520.2	processed_transcript
30948	chr5	38316501	38317000	*	1.25253e-06	3.96086e-05	-27.7381	25993	ENSDART00000140337.2	-	ENSDARG00000035360	mink1	misshapen-like kinase 1
31072	chr5	39614501	39615000	*	1.30743e-06	4.10631e-05	-23.4978	51180	ENSDART00000097872.5	+	ENSDARG00000088753	cfap299	cilia and flagella associated protein 299
31125	chr5	40270001	40270500	*	0.00104617	0.010421	-34.2895	21800	ENSDART00000097525.5	-	ENSDARG00000067713	snx18a	sorting nexin 18a
31146	chr5	40404001	40404500	*	4.61184e-06	0.000121688	51.1416	-15459	ENSDART00000188251.1	-	ENSDARG00000113635	BX571674.1	protein_coding
31263	chr5	41392501	41393000	*	0.000136005	0.00206082	-24.6359	67772	ENSDART00000138580.2	+	ENSDARG00000067729	arid3c	AT rich interactive domain 3C (BRIGHT-like)
31294	chr5	41632501	41633000	*	0.00728926	0.0446432	-23.1707	5040	ENSDART00000144525.3	-	ENSDARG00000059846	epg5	ectopic P-granules autophagy protein 5 homolog (C. elegans)
31338	chr5	42221501	42222000	*	6.79729e-05	0.00116614	-26.2212	28937	ENSDART00000181103.1	+	ENSDARG00000109874	BX571977.1	rRNA
31412	chr5	43014501	43015000	*	0.00106533	0.0105642	-24.0523	8081	ENSDART00000009182.5	+	ENSDARG00000003808	aqp3a	aquaporin 3a
31475	chr5	43485001	43485500	*	0.0075937	0.0460118	23.8351	-4030	ENSDART00000191933.1	-	ENSDARG00000115914	BX784028.1	rRNA
31554	chr5	44597501	44598000	*	6.66733e-14	9.56176e-12	-24.5414	-56535	ENSDART00000181872.1	+	ENSDARG00000060093	dapk1	death-associated protein kinase 1
31584	chr5	45003001	45003500	*	6.56027e-05	0.00113317	-20.5556	2406	ENSDART00000051146.2	+	ENSDARG00000035290	dmrt3a	doublesex and mab-3 related transcription factor 3a
31595	chr5	45118001	45118500	*	3.62192e-08	1.74657e-06	-29.9037	-20434	ENSDART00000041412.9	+	ENSDARG00000008904	smarca2	SWI/SNF related%2C matrix associated%2C actin dependent regulator of chromatin%2C subfamily a%2C member 2
31734	chr5	46771501	46772000	*	1.94044e-18	5.27863e-16	-25.6271	33422	ENSDART00000179793.1	+	ENSDARG00000113236	CR450734.1	rRNA
31744	chr5	46830501	46831000	*	1.84851e-12	2.14822e-10	-29.007	65542	ENSDART00000133240.2	-	ENSDARG00000093413	edil3a	EGF-like repeats and discoidin I-like domains 3a
31974	chr5	49085501	49086000	*	0.000128737	0.00197487	-20.5974	-56540	ENSDART00000144738.2	-	ENSDARG00000052693	si:dkey-172m14.1	si:dkey-172m14.1
32058	chr5	49773501	49774000	*	0.00163392	0.0146517	23.3929	18246	ENSDART00000155405.2	+	ENSDARG00000098045	CR751602.2	antisense
32080	chr5	49986501	49987000	*	8.181e-06	0.000198634	-20.5128	-35396	ENSDART00000135954.2	-	ENSDARG00000052697	fam172a	family with sequence similarity 172 member A
32260	chr5	52223501	52224000	*	2.94577e-07	1.12175e-05	21.453	-1684	ENSDART00000116235.4	+	ENSDARG00000098198	FP016029.1	rRNA
32281	chr5	52465501	52466000	*	0.00422417	0.0299816	20.1335	10343	ENSDART00000168196.2	-	ENSDARG00000104634	BX957336.1	processed_transcript
32301	chr5	52598001	52598500	*	0.00150439	0.0137441	-23.0263	1153	ENSDART00000162022.2	+	ENSDARG00000102338	ptar1	protein prenyltransferase alpha subunit repeat containing 1
32325	chr5	52933001	52933500	*	2.61942e-20	8.73091e-18	54.6485	-4991	ENSDART00000194923.1	-	ENSDARG00000117643	CU896641.1	lincRNA
32362	chr5	53187001	53187500	*	2.29654e-64	1.32682e-60	-38.5586	177920	ENSDART00000157836.2	+	ENSDARG00000100938	hint2	histidine triad nucleotide binding protein 2
32445	chr5	53856001	53856500	*	0.00153102	0.013935	-24.5059	-19669	ENSDART00000171107.2	+	ENSDARG00000099122	naa38	N(alpha)-acetyltransferase 38%2C NatC auxiliary subunit
32556	chr5	54515001	54515500	*	0.000556494	0.00637086	-25.9358	13898	ENSDART00000165889.2	+	ENSDARG00000101102	tprn	taperin
32592	chr5	55044001	55044500	*	2.63879e-10	2.07946e-08	-33.5013	32349	ENSDART00000088325.5	-	ENSDARG00000078270	CU467961.1	microtubule associated serine/threonine kinase family member 4
32639	chr5	55389001	55389500	*	7.90357e-06	0.000193174	51.6336	5885	ENSDART00000147298.4	-	ENSDARG00000059423	prune2	prune homolog 2 with BCH domain
32646	chr5	55420001	55420500	*	0.000270637	0.00358915	-28.2593	6538	ENSDART00000132655.3	-	ENSDARG00000094450	BX571945.2	processed_transcript
32837	chr5	57094001	57094500	*	0.00104097	0.0103803	-25.6522	75105	ENSDART00000136232.2	-	ENSDARG00000093179	si:dkey-79c1.1	si:dkey-79c1.1
32848	chr5	57284501	57285000	*	1.78498e-08	9.2827e-07	-34.3508	4873	ENSDART00000050957.8	-	ENSDARG00000012196	fer	fer (fps/fes related) tyrosine kinase
32882	chr5	57641001	57641500	*	2.30514e-10	1.83514e-08	-30.2986	0	ENSDART00000149282.2	-	ENSDARG00000052450	hspb2	heat shock protein%2C alpha-crystallin-related%2C b2
32906	chr5	57931001	57931500	*	2.61973e-31	2.34918e-28	-21.0883	6392	ENSDART00000050949.6	+	ENSDARG00000035171	btg4	B-cell translocation gene 4
33078	chr5	59501501	59502000	*	4.09018e-07	1.49743e-05	50	7424	ENSDART00000148727.3	+	ENSDARG00000022203	gtf2ird1	GTF2I repeat domain containing 1
33173	chr5	60533001	60533500	*	4.03092e-06	0.000108624	20.7447	14392	ENSDART00000130565.4	+	ENSDARG00000090830	tmem132e	transmembrane protein 132E
33213	chr5	60912501	60913000	*	0.00243882	0.019884	-24.2424	-6378	ENSDART00000184915.1	+	ENSDARG00000088293	doc2b	double C2-like domains%2C beta
33288	chr5	61612001	61612500	*	0.00277269	0.021914	41.4773	-2554	ENSDART00000133426.2	-	ENSDARG00000095635	drll.3	draculin-like%2C tandem duplicate 3
33316	chr5	61863001	61863500	*	2.761e-06	7.89868e-05	-27.1	-496	ENSDART00000082879.7	+	ENSDARG00000059553	sympk	symplekin
33333	chr5	62034001	62034500	*	1.33937e-80	1.47729e-76	-81.4458	-18038	ENSDART00000141574.2	+	ENSDARG00000094587	si:dkey-35m8.1	si:dkey-35m8.1
33348	chr5	62171001	62171500	*	1.59695e-15	2.99464e-13	-20.4693	85186	ENSDART00000119495.2	+	ENSDARG00000084095	BX511157.1	rRNA
33370	chr5	62339001	62339500	*	3.73995e-05	0.000706674	24.018	-1299	ENSDART00000074117.6	+	ENSDARG00000005154	aspa	aspartoacylase
33399	chr5	62561501	62562000	*	0.0049784	0.0338004	21.2134	-49400	ENSDART00000132054.2	+	ENSDARG00000095180	abr	ABR activator of RhoGEF and GTPase
33446	chr5	63035501	63036000	*	1.30311e-05	0.000294309	25.5831	29913	ENSDART00000161149.2	-	ENSDARG00000098860	tlcd3a	TLC domain containing 3A
33503	chr5	63484001	63484500	*	2.71283e-27	1.70538e-24	-27.6787	25082	ENSDART00000097325.6	-	ENSDARG00000021004	c5	complement component 5
33538	chr5	63767501	63768000	*	7.75291e-12	8.17943e-10	-34.2143	127	ENSDART00000138898.2	+	ENSDARG00000035132	rgs3b	regulator of G protein signaling 3b
33676	chr5	64630501	64631000	*	0.000102749	0.00163857	-54.5455	40563	ENSDART00000194800.1	-	ENSDARG00000117298	AL929048.1	lincRNA
33697	chr5	64781501	64782000	*	0.000102812	0.00163893	-21.6131	41739	ENSDART00000002908.8	+	ENSDARG00000018270	olfm1a	olfactomedin 1a
33757	chr5	65208501	65209000	*	7.11472e-09	4.01865e-07	-24.127	33831	ENSDART00000164507.2	+	ENSDARG00000098673	BX001023.1	processed_transcript
33816	chr5	65583001	65583500	*	7.35167e-07	2.50268e-05	-75.641	-17054	ENSDART00000120364.3	+	ENSDARG00000084964	BX511138.1	rRNA
33817	chr5	65584001	65584500	*	0.000135329	0.00205238	-23.5227	-16054	ENSDART00000120364.3	+	ENSDARG00000084964	BX511138.1	rRNA
33924	chr5	66143501	66144000	*	5.2764e-09	3.09559e-07	-27.3935	11109	ENSDART00000073892.6	+	ENSDARG00000052109	zgc:114041	zgc:114041
33942	chr5	66235501	66236000	*	7.61586e-30	5.92312e-27	43.3145	-14856	ENSDART00000132789.3	+	ENSDARG00000073892	secisbp2	SECIS binding protein 2
34005	chr5	66835001	66835500	*	1.66558e-05	0.000361307	-21.0507	-11208	ENSDART00000112488.4	-	ENSDARG00000004906	stip1	stress-induced phosphoprotein 1
34074	chr5	67169501	67170000	*	0.00794577	0.0475128	-22.1364	-5083	ENSDART00000142413.2	-	ENSDARG00000095402	BX897741.1	processed_transcript
34083	chr5	67239501	67240000	*	8.18204e-28	5.36595e-25	-93.7322	1634	ENSDART00000114783.5	-	ENSDARG00000078722	clip1a	CAP-GLY domain containing linker protein 1a
34101	chr5	67420001	67420500	*	0.00607779	0.0391089	23.0849	-28164	ENSDART00000105731.4	+	ENSDARG00000042521	si:dkey-251i10.1	si:dkey-251i10.1
34189	chr5	68016501	68017000	*	0.000147143	0.00219506	-28.9474	5632	ENSDART00000143199.3	-	ENSDARG00000059466	wasf3a	WASP family member 3a
34202	chr5	68102001	68102500	*	0.00433318	0.0305143	20.7723	-8833	ENSDART00000051849.4	-	ENSDARG00000035741	slc25a11	solute carrier family 25 member 11
34206	chr5	68131001	68131500	*	9.98378e-17	2.19041e-14	-22.441	-13405	ENSDART00000177909.2	+	ENSDARG00000106433	CABZ01083937.2	rRNA
34302	chr5	68882501	68883000	*	1.15029e-08	6.23042e-07	22.1378	4379	ENSDART00000139933.2	+	ENSDARG00000014309	spaw	southpaw
34313	chr5	68991001	68991500	*	0.000224793	0.00309152	-35.6215	12508	ENSDART00000137443.2	-	ENSDARG00000059093	ank1a	ankyrin 1%2C erythrocytic a
34339	chr5	69185501	69186000	*	0.00343574	0.0257583	20.9099	2113	ENSDART00000118106.2	+	ENSDARG00000083389	CU928129.1	snoRNA
34409	chr5	69497501	69498000	*	5.32198e-16	1.07616e-13	-35.8136	1487	ENSDART00000023983.8	-	ENSDARG00000016733	psat1	phosphoserine aminotransferase 1
34428	chr5	69645001	69645500	*	2.86894e-06	8.16896e-05	-22.2614	3545	ENSDART00000011192.8	-	ENSDARG00000091402	eif2b1	eukaryotic translation initiation factor 2B%2C subunit 1 alpha
34441	chr5	69804501	69805000	*	2.66114e-53	8.49652e-50	-54.6852	-69	ENSDART00000028954.7	-	ENSDARG00000024818	rilpl2	Rab interacting lysosomal protein-like 2
34492	chr5	70118501	70119000	*	7.78053e-17	1.75136e-14	-20.1844	-36935	ENSDART00000165570.2	+	ENSDARG00000099746	rgs3a	regulator of G protein signaling 3a
34504	chr5	70224501	70225000	*	3.57635e-13	4.60623e-11	-27.7357	-37153	ENSDART00000185309.1	+	ENSDARG00000071469	znf618	zinc finger protein 618
34530	chr5	70390001	70390500	*	2.40919e-05	0.000490024	-26.5765	44485	ENSDART00000167029.2	+	ENSDARG00000101090	pappaa	pregnancy-associated plasma protein A%2C pappalysin 1a
34543	chr5	70438001	70438500	*	3.05794e-05	0.00059715	-37.5	92485	ENSDART00000167029.2	+	ENSDARG00000101090	pappaa	pregnancy-associated plasma protein A%2C pappalysin 1a
34545	chr5	70440501	70441000	*	2.32171e-10	1.84712e-08	-30.5742	94985	ENSDART00000167029.2	+	ENSDARG00000101090	pappaa	pregnancy-associated plasma protein A%2C pappalysin 1a
34551	chr5	70452001	70452500	*	0.00023937	0.00325474	-22.0588	106485	ENSDART00000167029.2	+	ENSDARG00000101090	pappaa	pregnancy-associated plasma protein A%2C pappalysin 1a
34668	chr5	71328501	71329000	*	0.00444954	0.0311223	-25.6944	131557	ENSDART00000108804.5	-	ENSDARG00000078302	brinp1	bone morphogenetic protein/retinoic acid inducible neural-specific 1
34683	chr5	71462501	71463000	*	0.0028081	0.0221404	-23.8036	-1946	ENSDART00000108804.5	-	ENSDARG00000078302	brinp1	bone morphogenetic protein/retinoic acid inducible neural-specific 1
34703	chr5	71625501	71626000	*	0.000196327	0.0027843	29.3651	79192	ENSDART00000187767.1	-	ENSDARG00000001950	ak1	adenylate kinase 1
34723	chr5	71808001	71808500	*	2.23159e-05	0.000460462	48.3902	5989	ENSDART00000124939.3	+	ENSDARG00000003803	LHX3	LIM homeobox 3
34735	chr5	71840001	71840500	*	0.000889097	0.00920796	-26.2121	-1482	ENSDART00000174396.2	-	ENSDARG00000107130	CU927890.1	endoglin
34995	chr6	753001	753500	*	0.000881747	0.00914746	-22.859	69935	ENSDART00000194110.1	-	ENSDARG00000117479	CABZ01057381.1	lincRNA
35017	chr6	879501	880000	*	0.00495061	0.0336664	-26.7677	14007	ENSDART00000171091.2	-	ENSDARG00000078416	zeb2b	zinc finger E-box binding homeobox 2b
35024	chr6	924001	924500	*	0.000402924	0.00491855	20.8333	-29996	ENSDART00000171091.2	-	ENSDARG00000078416	zeb2b	zinc finger E-box binding homeobox 2b
35042	chr6	1071001	1071500	*	2.72642e-09	1.7157e-07	-27.0588	-113096	ENSDART00000184286.1	-	ENSDARG00000078416	zeb2b	zinc finger E-box binding homeobox 2b
35045	chr6	1074001	1074500	*	1.2955e-06	4.07514e-05	-40.8909	113066	ENSDART00000191756.1	-	ENSDARG00000100374	txnrd3	thioredoxin reductase 3
35082	chr6	1248501	1249000	*	0.00071249	0.00773897	-30.1587	21676	ENSDART00000189699.1	-	ENSDARG00000114423	CU855799.1	rRNA
35104	chr6	1343501	1344000	*	9.39019e-05	0.00152249	24.7359	-69777	ENSDART00000194373.1	-	ENSDARG00000117386	CU855799.2	lincRNA
35185	chr6	2088501	2089000	*	7.42159e-23	3.17055e-20	-39.2743	-4206	ENSDART00000114314.5	+	ENSDARG00000074094	tgm2b	transglutaminase 2b
35230	chr6	2391501	2392000	*	3.11735e-14	4.75147e-12	39.7181	62692	ENSDART00000192820.1	-	ENSDARG00000114425	med8	mediator complex subunit 8
35231	chr6	2401001	2401500	*	5.57878e-08	2.57457e-06	-52.5907	53192	ENSDART00000192820.1	-	ENSDARG00000114425	med8	mediator complex subunit 8
35262	chr6	2551001	2551500	*	5.12261e-84	6.90566e-80	-89.8396	28783	ENSDART00000194423.1	+	ENSDARG00000117550	LO018168.1	lincRNA
35305	chr6	2827001	2827500	*	5.9161e-31	5.16389e-28	-36.7071	-124145	ENSDART00000181271.1	+	ENSDARG00000103479	ptprfa	protein tyrosine phosphatase receptor type Fa
35326	chr6	2927501	2928000	*	0.000221357	0.00305501	-23.9286	-23645	ENSDART00000181271.1	+	ENSDARG00000103479	ptprfa	protein tyrosine phosphatase receptor type Fa
35333	chr6	2975001	2975500	*	0.00704216	0.0435187	-21.6247	23358	ENSDART00000183181.1	+	ENSDARG00000103479	ptprfa	protein tyrosine phosphatase receptor type Fa
35384	chr6	3283001	3283500	*	0.00437379	0.0307218	25.1905	194	ENSDART00000187444.1	+	ENSDARG00000018782	kdm4aa	lysine (K)-specific demethylase 4A%2C genome duplicate a
35388	chr6	3297501	3298000	*	5.49947e-06	0.000141573	23.8732	14694	ENSDART00000187444.1	+	ENSDARG00000018782	kdm4aa	lysine (K)-specific demethylase 4A%2C genome duplicate a
35419	chr6	3482001	3482500	*	6.19814e-05	0.00107922	22.3684	8346	ENSDART00000011785.8	+	ENSDARG00000018623	rad54l	RAD54 like
35455	chr6	3661001	3661500	*	0.00301484	0.0233552	-48.75	-19151	ENSDART00000013588.7	+	ENSDARG00000006757	klhl41b	kelch-like family member 41b
35467	chr6	3733501	3734000	*	7.86083e-08	3.50507e-06	-26.4516	2660	ENSDART00000019630.6	+	ENSDARG00000005846	.	Sp5 transcription factor b
35518	chr6	4156501	4157000	*	9.85354e-05	0.00158335	-30	-3579	ENSDART00000111817.4	+	ENSDARG00000020863	trim25l	tripartite motif containing 25%2C like
35535	chr6	4271001	4271500	*	0.00407689	0.029189	28.5714	15684	ENSDART00000170351.2	+	ENSDARG00000099547	nbeal1	neurobeachin-like 1
35683	chr6	5178501	5179000	*	8.36851e-06	0.000202538	-29.8704	305615	ENSDART00000151674.3	+	ENSDARG00000063264	pcdh9	protocadherin 9
35786	chr6	5923501	5924000	*	2.02059e-06	6.01303e-05	-38.563	-14477	ENSDART00000194626.1	+	ENSDARG00000117420	BX950865.1	lincRNA
35794	chr6	6011501	6012000	*	0.00116882	0.0113049	61.1111	59170	ENSDART00000178300.2	-	ENSDARG00000112680	CU570897.1	rRNA
35828	chr6	6223001	6223500	*	2.01281e-09	1.30105e-07	-55.7702	7209	ENSDART00000182943.1	+	ENSDARG00000109241	BX324134.2	rRNA
35931	chr6	7236501	7237000	*	7.67949e-05	0.00128977	27.3611	-3403	ENSDART00000081866.5	+	ENSDARG00000058906	si:ch211-181l5.2	si:ch211-181l5.2
36079	chr6	8356501	8357000	*	0.00124341	0.0118675	-35.0694	3909	ENSDART00000139161.3	-	ENSDARG00000019763	acp5a	acid phosphatase 5a%2C tartrate resistant
36107	chr6	8506501	8507000	*	0.00305785	0.0235959	48.19	-7594	ENSDART00000149222.3	-	ENSDARG00000062998	pglyrp2	peptidoglycan recognition protein 2
36135	chr6	8756001	8756500	*	8.71672e-06	0.000209794	35.2539	-14976	ENSDART00000117408.2	+	ENSDARG00000083564	CR954285.1	rRNA
36183	chr6	9098501	9099000	*	0.000720707	0.00780793	-29.2424	-8063	ENSDART00000083820.5	+	ENSDARG00000059902	vps16	vacuolar protein sorting 16 homolog
36184	chr6	9099001	9099500	*	1.15428e-12	1.38522e-10	-27.2765	-7563	ENSDART00000083820.5	+	ENSDARG00000059902	vps16	vacuolar protein sorting 16 homolog
36190	chr6	9166501	9167000	*	1.46534e-84	2.53978e-80	-32.2001	2257	ENSDART00000171724.2	+	ENSDARG00000103253	zgc:112023	zgc:112023
36219	chr6	9492001	9492500	*	1.3667e-16	2.94525e-14	-28.6032	30990	ENSDART00000183890.1	-	ENSDARG00000116646	BX927387.1	rRNA
36335	chr6	10423001	10423500	*	0.00570814	0.0373786	22.8571	-26500	ENSDART00000151288.2	+	ENSDARG00000062687	kcnh7	potassium channel%2C voltage gated eag related subfamily H%2C member 7
36396	chr6	10910501	10911000	*	2.77729e-09	1.74229e-07	-30.1716	1425	ENSDART00000036456.6	-	ENSDARG00000044562	cycsb	cytochrome c%2C somatic b
36426	chr6	11228501	11229000	*	9.68017e-05	0.00156013	-22.9457	-1277	ENSDART00000184262.1	-	ENSDARG00000074723	myo10l1	myosin X%2C like 1
36539	chr6	12336001	12336500	*	0.000116311	0.00181617	-35.1204	9736	ENSDART00000155101.2	+	ENSDARG00000097317	si:dkey-276j7.3	si:dkey-276j7.3
36550	chr6	12419501	12420000	*	0.0052548	0.0352184	28.3624	-5173	ENSDART00000185235.1	-	ENSDARG00000112211	CR376780.1	rRNA
36571	chr6	12520501	12521000	*	0.000170562	0.00248305	20.9377	-6725	ENSDART00000149328.2	+	ENSDARG00000023878	stk24b	serine/threonine kinase 24b (STE20 homolog%2C yeast)
36596	chr6	12730001	12730500	*	9.33231e-10	6.48116e-08	45.9282	-7642	ENSDART00000090174.6	-	ENSDARG00000016311	dock9b	dedicator of cytokinesis 9b
36626	chr6	13032001	13032500	*	4.11158e-07	1.5039e-05	-33.8245	4139	ENSDART00000149572.2	+	ENSDARG00000071032	pnkd	PNKD metallo-beta-lactamase domain containing
36656	chr6	13345501	13346000	*	4.73786e-10	3.52655e-08	-31.1111	12370	ENSDART00000038505.4	+	ENSDARG00000024006	rprmb	reprimo%2C TP53 dependent G2 arrest mediator candidate b
36662	chr6	13402501	13403000	*	0.000396322	0.00485465	26.8551	-1369	ENSDART00000151206.2	-	ENSDARG00000075041	fmnl2b	formin-like 2b
36670	chr6	13436001	13436500	*	4.71905e-11	4.32111e-09	-33.022	13057	ENSDART00000184566.1	-	ENSDARG00000075041	fmnl2b	formin-like 2b
36676	chr6	13485501	13486000	*	0.00520286	0.034974	22.695	-10063	ENSDART00000172318.2	-	ENSDARG00000004753	mylkb	myosin light chain kinase b
36703	chr6	13721501	13722000	*	5.95686e-05	0.00104501	20.4412	-4758	ENSDART00000111102.5	-	ENSDARG00000078037	chpfb	chondroitin polymerizing factor b
36725	chr6	13959501	13960000	*	3.43609e-06	9.48122e-05	-20.9691	-20945	ENSDART00000116440.2	+	ENSDARG00000083395	dre-mir-153b	dre-mir-153b
36726	chr6	13961001	13961500	*	1.12103e-15	2.15207e-13	-24.4387	-19445	ENSDART00000116440.2	+	ENSDARG00000083395	dre-mir-153b	dre-mir-153b
36727	chr6	13961501	13962000	*	0.0033292	0.0251426	-23.0478	-18945	ENSDART00000116440.2	+	ENSDARG00000083395	dre-mir-153b	dre-mir-153b
36801	chr6	14498501	14499000	*	0.000167255	0.00244459	37.5	-175811	ENSDART00000172043.2	-	ENSDARG00000100695	CR407585.1	lincRNA
36827	chr6	14657501	14658000	*	0.0035085	0.0261503	23.8983	-291950	ENSDART00000149949.2	+	ENSDARG00000095896	pou3f3b	POU class 3 homeobox 3b
36833	chr6	14707001	14707500	*	0.00113928	0.0111033	-26.7271	-242450	ENSDART00000149949.2	+	ENSDARG00000095896	pou3f3b	POU class 3 homeobox 3b
36847	chr6	14779001	14779500	*	3.72463e-81	4.51897e-77	29.4502	-170450	ENSDART00000149949.2	+	ENSDARG00000095896	pou3f3b	POU class 3 homeobox 3b
36863	chr6	14892501	14893000	*	4.51393e-05	0.000827782	-21.542	-56950	ENSDART00000149949.2	+	ENSDARG00000095896	pou3f3b	POU class 3 homeobox 3b
36864	chr6	14893001	14893500	*	0.00155798	0.0141168	-27.1605	-56450	ENSDART00000149949.2	+	ENSDARG00000095896	pou3f3b	POU class 3 homeobox 3b
36882	chr6	14964501	14965000	*	7.29946e-09	4.11342e-07	23.8747	14553	ENSDART00000149202.2	+	ENSDARG00000095896	pou3f3b	POU class 3 homeobox 3b
36914	chr6	15221001	15221500	*	0.00109981	0.010823	30.7692	10931	ENSDART00000186232.1	+	ENSDARG00000043361	nck2b	NCK adaptor protein 2b
36960	chr6	15715501	15716000	*	4.4852e-11	4.12879e-09	-39.8284	41868	ENSDART00000063665.7	-	ENSDARG00000058179	ackr3b	atypical chemokine receptor 3b
36986	chr6	15907501	15908000	*	1.86256e-84	2.82473e-80	75.0895	7894	ENSDART00000158879.2	+	ENSDARG00000115435	pimr198	Pim proto-oncogene%2C serine/threonine kinase%2C related 198
37042	chr6	16466501	16467000	*	7.54832e-18	1.89609e-15	-83.8384	-1776	ENSDART00000109151.5	+	ENSDARG00000041359	zgc:161969	zgc:161969
37078	chr6	16921001	16921500	*	6.3927e-11	5.70718e-09	-74.0991	-23928	ENSDART00000182313.1	-	ENSDARG00000116277	BX649628.3	miRNA
37140	chr6	17676001	17676500	*	9.85284e-05	0.00158335	20.4462	63959	ENSDART00000145963.3	+	ENSDARG00000094142	CR391990.1	lincRNA
37226	chr6	18195501	18196000	*	0.00179222	0.0157225	-29.0909	3063	ENSDART00000167513.2	-	ENSDARG00000100504	ppp1r27b	protein phosphatase 1%2C regulatory subunit 27b
37297	chr6	18928001	18928500	*	0.000109326	0.00172397	-56.4171	30537	ENSDART00000185372.1	-	ENSDARG00000103900	sept9b	septin 9b
37311	chr6	19004501	19005000	*	0.00133746	0.0125382	33.3333	-11606	ENSDART00000170228.2	-	ENSDARG00000103900	sept9b	septin 9b
37313	chr6	19015001	19015500	*	1.9679e-11	1.94429e-09	-86.4865	7969	ENSDART00000184729.1	-	ENSDARG00000103900	sept9b	septin 9b
37522	chr6	21453001	21453500	*	9.43576e-31	7.89524e-28	-34.8588	39253	ENSDART00000171479.2	-	ENSDARG00000008772	cacng1a	calcium channel%2C voltage-dependent%2C gamma subunit 1a
37637	chr6	22585501	22586000	*	2.2028e-05	0.000455838	-21.2198	-11362	ENSDART00000131242.4	+	ENSDARG00000070148	cygb2	cytoglobin 2
37734	chr6	23087001	23087500	*	8.67784e-09	4.80097e-07	-21.999	29692	ENSDART00000026448.9	+	ENSDARG00000019808	evpla	envoplakin a
37736	chr6	23094001	23094500	*	2.93844e-58	1.18837e-54	-38.9617	22849	ENSDART00000154252.3	-	ENSDARG00000097346	ten1	TEN1 subunit of CST complex
37798	chr6	23350501	23351000	*	6.06656e-06	0.000154079	20.1515	43900	ENSDART00000162925.2	-	ENSDARG00000103120	CR376761.1	sRNA
37901	chr6	23771001	23771500	*	2.33614e-10	1.85495e-08	-100	18410	ENSDART00000164366.2	+	ENSDARG00000100336	pik3r6a	phosphoinositide-3-kinase%2C regulatory subunit 6a
37935	chr6	24078001	24078500	*	0.00096066	0.00975754	24.4828	8780	ENSDART00000163445.2	-	ENSDARG00000099217	RDH8	zgc:109982
37969	chr6	24446501	24447000	*	6.57733e-14	9.45504e-12	29.9706	25980	ENSDART00000185461.1	+	ENSDARG00000099979	tgfbr3	transforming growth factor%2C beta receptor III
37992	chr6	24681001	24681500	*	0.00299428	0.0232313	22.4548	19267	ENSDART00000169283.2	+	ENSDARG00000102025	znf644b	zinc finger protein 644b
37997	chr6	24726501	24727000	*	3.91373e-07	1.44153e-05	-24.8559	-15871	ENSDART00000167543.2	+	ENSDARG00000100470	BX004768.1	lincRNA
38024	chr6	24943001	24943500	*	8.86354e-10	6.2125e-08	-27.9234	-100716	ENSDART00000174727.2	-	ENSDARG00000106364	BX005463.1	rRNA
38076	chr6	25300501	25301000	*	0.00795391	0.0475427	20.9062	17832	ENSDART00000157575.2	+	ENSDARG00000102243	si:ch211-180m24.3	si:ch211-180m24.3
38119	chr6	25715001	25715500	*	0.00722715	0.0443837	-33.0211	-92640	ENSDART00000156456.2	+	ENSDARG00000096974	BX248113.1	lincRNA
38155	chr6	25969001	25969500	*	8.88925e-07	2.96283e-05	-27.2727	-16132	ENSDART00000148748.2	-	ENSDARG00000054749	lmo4b	LIM domain only 4b
38234	chr6	26500501	26501000	*	6.47956e-05	0.00112034	26.0504	58922	ENSDART00000104532.5	-	ENSDARG00000070929	sox14	SRY-box transcription factor 14
38317	chr6	27453501	27454000	*	0.00246446	0.0200351	31.4394	1214	ENSDART00000186265.1	+	ENSDARG00000044433	sned1	sushi%2C nidogen and EGF-like domains 1
38348	chr6	27841501	27842000	*	0.00421432	0.0299274	-42	-26146	ENSDART00000186620.1	+	ENSDARG00000034522	rab6ba	RAB6B%2C member RAS oncogene family a
38366	chr6	28161001	28161500	*	4.35905e-08	2.06026e-06	33.8324	9334	ENSDART00000137600.2	+	ENSDARG00000074283	inpp5d	inositol polyphosphate-5-phosphatase D
38380	chr6	28306001	28306500	*	4.20379e-05	0.000778912	-35.8235	11890	ENSDART00000136898.3	+	ENSDARG00000023578	lpp	LIM domain containing preferred translocation partner in lipoma
38403	chr6	28592001	28592500	*	1.28359e-07	5.40367e-06	33.3916	-160443	ENSDART00000078447.7	+	ENSDARG00000056026	tprg1	tumor protein p63 regulated 1
38625	chr6	31427001	31427500	*	1.52561e-13	2.07742e-11	-46.7105	13090	ENSDART00000132114.2	+	ENSDARG00000020625	jak1	Janus kinase 1
38638	chr6	31554001	31554500	*	3.29767e-12	3.69092e-10	-30.1127	21898	ENSDART00000111837.4	-	ENSDARG00000075034	raver2	ribonucleoprotein%2C PTB-binding 2
38659	chr6	31728501	31729000	*	0.000590763	0.00667928	-27.5	10710	ENSDART00000087964.7	-	ENSDARG00000061590	cachd1	cache domain containing 1
38676	chr6	31990501	31991000	*	7.85295e-18	1.96448e-15	-23.6491	-2562	ENSDART00000132280.3	-	ENSDARG00000015176	ror1	receptor tyrosine kinase-like orphan receptor 1
38708	chr6	32215501	32216000	*	6.85979e-08	3.10203e-06	-21.9955	-18802	ENSDART00000151266.2	-	ENSDARG00000096309	AL627258.1	lincRNA
38792	chr6	33024001	33024500	*	0.000950587	0.00968522	27.789	-257	ENSDART00000156211.2	-	ENSDARG00000053724	adcyap1r1a	adenylate cyclase activating polypeptide 1a (pituitary) receptor type I
38828	chr6	33475001	33475500	*	1.25581e-11	1.27181e-09	-36.3787	-31547	ENSDART00000116019.2	-	ENSDARG00000082771	CR933860.1	rRNA
38835	chr6	33529501	33530000	*	6.10604e-19	1.79812e-16	-56.9932	-7267	ENSDART00000040334.6	+	ENSDARG00000034409	pik3r3b	phosphoinositide-3-kinase%2C regulatory subunit 3b (gamma)
38852	chr6	33726501	33727000	*	0.00373803	0.0273701	-43.6759	-354	ENSDART00000117950.2	-	ENSDARG00000082109	CR855206.1	rRNA
38882	chr6	34037001	34037500	*	1.1597e-15	2.21929e-13	44.1907	-1463	ENSDART00000057732.7	+	ENSDARG00000039512	ap1m3	adaptor related protein complex 1 subunit mu 3
38959	chr6	35051001	35051500	*	2.83269e-05	0.000561569	-34.8485	172	ENSDART00000132788.2	-	ENSDARG00000052170	uap1	UDP-N-acetylglucosamine pyrophosphorylase 1
38983	chr6	35541501	35542000	*	7.74634e-14	1.10051e-11	-22.5506	-53322	ENSDART00000183258.1	-	ENSDARG00000070037	rgs8	regulator of G protein signaling 8
39051	chr6	36396501	36397000	*	0.000313612	0.0040328	-26.0256	14794	ENSDART00000004727.8	+	ENSDARG00000007080	rhcgl1	Rh family%2C C glycoprotein%2C like 1
39054	chr6	36416501	36417000	*	2.67683e-17	6.34318e-15	36.7912	34794	ENSDART00000004727.8	+	ENSDARG00000007080	rhcgl1	Rh family%2C C glycoprotein%2C like 1
39059	chr6	36481001	36481500	*	0.00456017	0.0317188	20.0893	8282	ENSDART00000138778.2	+	ENSDARG00000044326	BX950188.1	processed_transcript
39086	chr6	36717001	36717500	*	1.98117e-09	1.28196e-07	20.4731	16327	ENSDART00000117960.2	-	ENSDARG00000081859	CT033823.1	rRNA
39093	chr6	36764001	36764500	*	2.89909e-07	1.10644e-05	22.9031	5570	ENSDART00000122958.2	-	ENSDARG00000089891	CT033823.2	rRNA
39248	chr6	38515501	38516000	*	9.3445e-08	4.09292e-06	-45.4602	-2219	ENSDART00000194086.1	+	ENSDARG00000117333	CR628341.3	lincRNA
39283	chr6	38895501	38896000	*	5.07596e-34	5.59863e-31	-30.5126	-158	ENSDART00000029930.8	+	ENSDARG00000026109	slc48a1b	solute carrier family 48 member 1b
39295	chr6	38994501	38995000	*	2.19018e-10	1.74936e-08	-25.7993	10134	ENSDART00000104116.6	-	ENSDARG00000070721	vdrb	vitamin D receptor b
39304	chr6	39109501	39110000	*	7.60853e-06	0.000186828	-21.5575	555	ENSDART00000192092.1	+	ENSDARG00000070710	prss60.3	serine protease 60.3
39307	chr6	39174001	39174500	*	1.95354e-10	1.57382e-08	-23.8531	-6270	ENSDART00000153626.2	-	ENSDARG00000090980	apof	apolipoprotein F
39315	chr6	39360001	39360500	*	0.00474327	0.0326443	-30.0417	0	ENSDART00000151322.2	+	ENSDARG00000028618	krt18b	keratin 18b
39373	chr6	39924001	39924500	*	4.26401e-05	0.000787785	-20.3571	951	ENSDART00000149019.3	+	ENSDARG00000014655	itpr1a	inositol 1%2C4%2C5-trisphosphate receptor%2C type 1a
39409	chr6	40362501	40363000	*	0.00327283	0.0248268	-27.2831	8079	ENSDART00000047416.7	+	ENSDARG00000015531	slc4a8	solute carrier family 4 member 8
39482	chr6	41042001	41042500	*	4.58716e-05	0.000838928	-23.899	1968	ENSDART00000122819.3	+	ENSDARG00000005565	entpd8	ectonucleoside triphosphate diphosphohydrolase 8
39484	chr6	41044001	41044500	*	3.30342e-06	9.17988e-05	-20.8783	3968	ENSDART00000122819.3	+	ENSDARG00000005565	entpd8	ectonucleoside triphosphate diphosphohydrolase 8
39498	chr6	41196001	41196500	*	8.8267e-15	1.4936e-12	-43.0684	1316	ENSDART00000180989.1	+	ENSDARG00000115386	AL732567.2	rRNA
39535	chr6	41627001	41627500	*	1.13167e-24	5.60988e-22	-24.0222	-6569	ENSDART00000156858.2	+	ENSDARG00000060309	srgap3	SLIT-ROBO Rho GTPase activating protein 3
39547	chr6	41747001	41747500	*	6.69642e-08	3.03608e-06	-66.6667	55909	ENSDART00000156046.2	+	ENSDARG00000060309	srgap3	SLIT-ROBO Rho GTPase activating protein 3
39613	chr6	42548501	42549000	*	0.00421639	0.0299368	-30.8081	2706	ENSDART00000154333.2	+	ENSDARG00000027963	camkva	CaM kinase-like vesicle-associated a
39620	chr6	42625501	42626000	*	2.70857e-05	0.000540053	-29.7701	6601	ENSDART00000154707.2	+	ENSDARG00000097820	BX005129.4	processed_transcript
39691	chr6	43582001	43582500	*	1.05169e-17	2.58819e-15	-39.4469	34437	ENSDART00000149301.2	-	ENSDARG00000014181	foxp1b	forkhead box P1b
39697	chr6	43731001	43731500	*	0.00013188	0.00201245	-47.4057	37833	ENSDART00000128174.4	-	ENSDARG00000014181	foxp1b	forkhead box P1b
39700	chr6	43764001	43764500	*	4.35169e-10	3.26718e-08	26.5492	4833	ENSDART00000128174.4	-	ENSDARG00000014181	foxp1b	forkhead box P1b
39731	chr6	44024501	44025000	*	0.000541627	0.00622939	22.5817	19386	ENSDART00000075497.6	-	ENSDARG00000053459	rybpb	RING1 and YY1 binding protein b
39736	chr6	44061001	44061500	*	0.000398925	0.00487857	30.3704	-16617	ENSDART00000075497.6	-	ENSDARG00000053459	rybpb	RING1 and YY1 binding protein b
39756	chr6	44241001	44241500	*	0.000664059	0.00731254	25.7035	38715	ENSDART00000157215.2	-	ENSDARG00000073869	pdzrn3b	PDZ domain containing RING finger 3b
39774	chr6	44602501	44603000	*	2.5081e-07	9.70962e-06	-34.2125	108943	ENSDART00000055035.7	-	ENSDARG00000053454	cntn3b	contactin 3b
39865	chr6	45613001	45613500	*	8.06342e-09	4.49384e-07	-59.1667	7723	ENSDART00000178009.2	+	ENSDARG00000116778	LO018004.1	rRNA
39900	chr6	46047001	46047500	*	0.00044755	0.00534882	-20.2703	5801	ENSDART00000169722.2	-	ENSDARG00000060123	ca16b	carbonic anhydrase XVI b
39923	chr6	46344001	46344500	*	8.6401e-05	0.0014213	-24.3714	2697	ENSDART00000111905.4	+	ENSDARG00000075540	FAM107A	family with sequence similarity 107 member A
39955	chr6	46827001	46827500	*	3.23324e-05	0.000625843	-21.3542	34177	ENSDART00000190148.1	-	ENSDARG00000097613	igfn1.3	immunoglobulin like and fibronectin type III domain containing 1%2C tandem duplicate 3
39979	chr6	47155001	47155500	*	6.15384e-07	2.14301e-05	-25.0104	917	ENSDART00000184543.1	-	ENSDARG00000109913	CABZ01055240.1	rRNA
39983	chr6	47217001	47217500	*	0.00207821	0.0175721	-20.1434	29449	ENSDART00000162435.2	-	ENSDARG00000040156	grm4	glutamate receptor%2C metabotropic 4
39997	chr6	47484501	47485000	*	9.47307e-30	7.27428e-27	-83.592	16593	ENSDART00000116097.2	+	ENSDARG00000080152	dre-mir-29b-1	dre-mir-29b-1
40000	chr6	47560001	47560500	*	0.00360494	0.0266643	21.9444	42216	ENSDART00000185730.1	-	ENSDARG00000113655	AL929512.1	rRNA
40075	chr6	48282001	48282500	*	5.94688e-18	1.52218e-15	-26.1126	28554	ENSDART00000103433.4	+	ENSDARG00000005050	wnt2ba	wingless-type MMTV integration site family%2C member 2Ba
40129	chr6	48830001	48830500	*	0.0036255	0.026774	-31.2821	109386	ENSDART00000164142.2	+	ENSDARG00000100281	si:dkeyp-6a3.1	si:dkeyp-6a3.1
40311	chr6	50582501	50583000	*	0.000419316	0.00507676	31.4329	4731	ENSDART00000151500.2	-	ENSDARG00000059604	mtss1	MTSS I-BAR domain containing 1
40318	chr6	50633001	50633500	*	0.00115068	0.0111803	-40.2941	-45272	ENSDART00000151500.2	-	ENSDARG00000059604	mtss1	MTSS I-BAR domain containing 1
40340	chr6	50778001	50778500	*	2.08644e-07	8.28307e-06	23.4425	-21554	ENSDART00000155551.2	-	ENSDARG00000097300	BX530017.1	processed_transcript
40371	chr6	51074501	51075000	*	0.00807635	0.0480709	-26.3768	-56	ENSDART00000177401.2	+	ENSDARG00000108044	CR548633.1	rRNA
40633	chr6	53112001	53112500	*	0.000725972	0.00785585	37.5	31168	ENSDART00000079694.5	-	ENSDARG00000017294	gnai2b	guanine nucleotide binding protein (G protein)%2C alpha inhibiting activity polypeptide 2b
40657	chr6	53293501	53294000	*	0.00236232	0.0194052	-29.2105	5485	ENSDART00000170319.2	+	ENSDARG00000101769	cysltr3	cysteinyl leukotriene receptor 3
40685	chr6	53418001	53418500	*	0.00252525	0.0204199	-25	8274	ENSDART00000162791.2	-	ENSDARG00000103308	mst1	macrophage stimulating 1
40697	chr6	53512001	53512500	*	0.000826528	0.00869504	-25.5446	82775	ENSDART00000165067.2	+	ENSDARG00000100531	abhd14b	abhydrolase domain containing 14B
40745	chr6	53864501	53865000	*	0.00226086	0.0187647	30.7692	20515	ENSDART00000127144.3	-	ENSDARG00000103390	cacna2d2a	calcium channel%2C voltage-dependent%2C alpha 2/delta subunit 2a
40898	chr6	54899501	54900000	*	5.12265e-06	0.000133025	-20.9101	11010	ENSDART00000113331.4	+	ENSDARG00000058771	nav1b	neuron navigator 1b
40913	chr6	55008501	55009000	*	0.00164093	0.0146948	-20.2236	1817	ENSDART00000081703.6	+	ENSDARG00000058771	nav1b	neuron navigator 1b
41010	chr6	55618001	55618500	*	3.34188e-07	1.24949e-05	27.7943	31752	ENSDART00000120154.2	-	ENSDARG00000084754	LO017956.1	rRNA
41063	chr6	55897001	55897500	*	9.80808e-05	0.00157739	-23.8095	-32315	ENSDART00000160991.3	-	ENSDARG00000103277	cyp24a1	cytochrome P450%2C family 24%2C subfamily A%2C polypeptide 1
41072	chr6	55971501	55972000	*	0.00485493	0.0331941	21.1633	-12797	ENSDART00000155963.2	-	ENSDARG00000018984	eya2	EYA transcriptional coactivator and phosphatase 2
41077	chr6	56019001	56019500	*	0.000470588	0.00557132	25.9804	-21652	ENSDART00000011652.9	-	ENSDARG00000018984	eya2	EYA transcriptional coactivator and phosphatase 2
41080	chr6	56024001	56024500	*	1.86268e-06	5.60638e-05	-22.1368	-26652	ENSDART00000011652.9	-	ENSDARG00000018984	eya2	EYA transcriptional coactivator and phosphatase 2
41107	chr6	56162501	56163000	*	2.08056e-22	8.61528e-20	-56.2948	14691	ENSDART00000150219.2	+	ENSDARG00000040606	tfap2c	transcription factor AP-2 gamma (activating enhancer binding protein 2 gamma)
41144	chr6	56424501	56425000	*	2.66723e-07	1.02797e-05	-32.3608	114126	ENSDART00000177810.2	-	ENSDARG00000115394	CR388191.1	rRNA
41192	chr6	56597501	56598000	*	0.000725922	0.00785585	-55.9091	-58377	ENSDART00000177810.2	-	ENSDARG00000115394	CR388191.1	rRNA
41193	chr6	56598001	56598500	*	1.99735e-10	1.60484e-08	-35.0335	-58877	ENSDART00000177810.2	-	ENSDARG00000115394	CR388191.1	rRNA
41309	chr6	57148501	57149000	*	1.58064e-10	1.2984e-08	-26.7461	14528	ENSDART00000190382.1	+	ENSDARG00000114973	CABZ01034956.1	rRNA
41316	chr6	57183501	57184000	*	2.20437e-07	8.67777e-06	-21.7256	49528	ENSDART00000190382.1	+	ENSDARG00000114973	CABZ01034956.1	rRNA
41318	chr6	57198001	57198500	*	8.25107e-21	2.9357e-18	-34.5266	64028	ENSDART00000190382.1	+	ENSDARG00000114973	CABZ01034956.1	rRNA
41387	chr6	57641501	57642000	*	0.00247318	0.0200967	27.2813	-5925	ENSDART00000168708.3	-	ENSDARG00000074337	cbfa2t2	CBFA2/RUNX1 partner transcriptional co-repressor 2
41430	chr6	57928001	57928500	*	5.50668e-07	1.93935e-05	-24.5502	9544	ENSDART00000171073.2	-	ENSDARG00000100055	tox2	TOX high mobility group box family member 2
41432	chr6	57955501	57956000	*	3.25333e-12	3.64802e-10	-22.743	-17459	ENSDART00000171073.2	-	ENSDARG00000100055	tox2	TOX high mobility group box family member 2
41453	chr6	58061001	58061500	*	1.93303e-14	3.06573e-12	-49.1485	51936	ENSDART00000120233.3	+	ENSDARG00000100580	CABZ01112851.1	rRNA
41461	chr6	58142501	58143000	*	6.08469e-08	2.77636e-06	-37.2783	6166	ENSDART00000170752.2	-	ENSDARG00000100055	tox2	TOX high mobility group box family member 2
41499	chr6	58431501	58432000	*	2.51328e-12	2.85781e-10	-45.9973	-9344	ENSDART00000179262.2	+	ENSDARG00000106003	FO203430.1	rRNA
41599	chr6	59068501	59069000	*	1.15209e-08	6.23739e-07	-93.1034	39018	ENSDART00000050140.8	+	ENSDARG00000013390	CABZ01088367.1	protein_coding
41600	chr6	59069001	59069500	*	7.10786e-12	7.57797e-10	-96.6102	39518	ENSDART00000050140.8	+	ENSDARG00000013390	CABZ01088367.1	protein_coding
41616	chr6	59120001	59120500	*	0.00275464	0.0217964	-21.2161	16288	ENSDART00000167227.2	-	ENSDARG00000102677	CABZ01111575.1	rRNA
41665	chr6	59507501	59508000	*	4.87228e-18	1.26042e-15	26.8248	-1913	ENSDART00000170685.3	-	ENSDARG00000101244	gli1	GLI family zinc finger 1
41714	chr6	59856001	59856500	*	5.21916e-08	2.42707e-06	-32.2862	1170	ENSDART00000154398.2	+	ENSDARG00000059794	kdm6al	lysine (K)-specific demethylase 6A%2C like
41804	chr7	117501	118000	*	0.00108406	0.0107035	23.8095	-106884	ENSDART00000186761.1	-	ENSDARG00000116076	FO704772.3	protein_coding
41948	chr7	1429001	1429500	*	1.8524e-14	2.94941e-12	-25	-12559	ENSDART00000173391.2	+	ENSDARG00000105485	si:cabz01090193.1	si:cabz01090193.1
41961	chr7	1523501	1524000	*	0.000687559	0.0075261	-27.6367	1669	ENSDART00000174007.2	+	ENSDARG00000105648	si:cabz01102082.1	si:cabz01102082.1
41963	chr7	1529001	1529500	*	0.00646247	0.0409116	-20.4032	-524	ENSDART00000163082.3	+	ENSDARG00000100163	tox4b	TOX high mobility group box family member 4 b
42059	chr7	2183501	2184000	*	0.000587186	0.00664937	27.2727	-8321	ENSDART00000174011.2	-	ENSDARG00000105625	si:cabz01007812.1	si:cabz01007812.1
42101	chr7	3037501	3038000	*	0.00578515	0.0377602	-31.8182	-25988	ENSDART00000169589.3	-	ENSDARG00000100858	zgc:171695	zgc:171695
42119	chr7	3519001	3519500	*	0.00747766	0.0454848	22.2222	-12893	ENSDART00000172947.2	+	ENSDARG00000105476	BX005456.1	unprocessed_pseudogene
42144	chr7	3793001	3793500	*	0.00343427	0.0257489	34.585	-30	ENSDART00000146304.3	-	ENSDARG00000025505	si:ch73-335d12.2	si:ch73-335d12.2
42314	chr7	5119501	5120000	*	0.000100523	0.00160962	22.2222	5800	ENSDART00000173390.2	-	ENSDARG00000088615	ltb4r2a	leukotriene B4 receptor 2a
42328	chr7	5300001	5300500	*	1.02746e-05	0.000240886	-25.8551	-5947	ENSDART00000172963.2	-	ENSDARG00000105406	FP236789.2	antisense
42341	chr7	5352001	5352500	*	8.82331e-20	2.83953e-17	-22.5782	22715	ENSDART00000033316.5	-	ENSDARG00000027397	vangl2	VANGL planar cell polarity protein 2
42349	chr7	5379501	5380000	*	0.000171858	0.00249952	43.912	-4288	ENSDART00000033316.5	-	ENSDARG00000027397	vangl2	VANGL planar cell polarity protein 2
42362	chr7	5507501	5508000	*	3.94156e-15	7.02227e-13	21.125	12938	ENSDART00000135271.3	+	ENSDARG00000086815	MYADM	si:dkeyp-67a8.2
42391	chr7	5887501	5888000	*	0.000142983	0.00214565	28.1746	8340	ENSDART00000172908.2	-	ENSDARG00000105470	si:dkey-23a13.2	si:dkey-23a13.2
42419	chr7	6315501	6316000	*	0.000739905	0.00796683	-35.5556	-1866	ENSDART00000173397.2	+	ENSDARG00000105379	si:ch211-220f21.3	si:ch211-220f21.3
42494	chr7	6814001	6814500	*	4.27489e-07	1.5552e-05	25.5403	57730	ENSDART00000015873.9	+	ENSDARG00000018049	sf3b2	splicing factor 3b%2C subunit 2
42531	chr7	7000501	7001000	*	0.0024286	0.0198167	-23.1963	9993	ENSDART00000138948.4	+	ENSDARG00000092003	ccs	copper chaperone for superoxide dismutase
42647	chr7	7697001	7697500	*	0.000154815	0.00228979	-20.7326	338	ENSDART00000091099.6	+	ENSDARG00000062749	ino80b	INO80 complex subunit B
42661	chr7	7767501	7768000	*	5.82028e-14	8.43675e-12	24.4955	-582	ENSDART00000173376.2	-	ENSDARG00000077639	intu	Danio rerio inturned planar cell polarity protein (intu)%2C mRNA.
42698	chr7	8099001	8099500	*	1.01171e-10	8.68083e-09	-28.7337	-46173	ENSDART00000172931.2	-	ENSDARG00000070065	si:ch211-163c2.2	si:ch211-163c2.2
42731	chr7	8340501	8341000	*	0.00442938	0.0310153	-35.8553	3244	ENSDART00000149510.2	-	ENSDARG00000036893	f13a1b	coagulation factor XIII%2C A1 polypeptide b
42791	chr7	8834501	8835000	*	2.74433e-05	0.000546464	-23.038	46515	ENSDART00000081620.5	-	ENSDARG00000058702	vax2	ventral anterior homeobox 2
42819	chr7	9036001	9036500	*	1.02963e-19	3.29609e-17	-38.0682	-4674	ENSDART00000163411.2	+	ENSDARG00000012446	zgc:113057	zgc:113057
42876	chr7	9412501	9413000	*	3.54447e-08	1.7133e-06	-23.9473	-68748	ENSDART00000177484.2	-	ENSDARG00000116050	CU457792.1	rRNA
42889	chr7	9517501	9518000	*	0.000132796	0.00202289	-26.1086	38355	ENSDART00000127974.4	-	ENSDARG00000007398	lrrk1	leucine-rich repeat kinase 1
43082	chr7	10761001	10761500	*	9.33155e-05	0.0015146	23.2636	-5018	ENSDART00000160229.2	+	ENSDARG00000103697	arnt2	aryl-hydrocarbon receptor nuclear translocator 2
43125	chr7	11053501	11054000	*	1.91851e-10	1.54868e-08	-21.3263	-32602	ENSDART00000182976.1	-	ENSDARG00000114931	BX470137.2	protein_coding
43188	chr7	11604501	11605000	*	7.50152e-06	0.000184424	42.8571	186	ENSDART00000113904.4	-	ENSDARG00000076117	stard5	StAR-related lipid transfer (START) domain containing 5
43206	chr7	11707501	11708000	*	4.4688e-05	0.00082087	-29.4326	17709	ENSDART00000171902.2	+	ENSDARG00000099543	CR388156.1	lincRNA
43222	chr7	11831501	11832000	*	1.08584e-09	7.43881e-08	24.1176	141709	ENSDART00000171902.2	+	ENSDARG00000099543	CR388156.1	lincRNA
43255	chr7	12043001	12043500	*	3.44445e-05	0.000659467	-20.2182	22169	ENSDART00000101537.5	-	ENSDARG00000058369	mex3b	mex-3 RNA binding family member B
43299	chr7	12409001	12409500	*	1.72103e-14	2.76566e-12	-100	-37796	ENSDART00000161679.3	-	ENSDARG00000079672	efl1	elongation factor like GTPase 1
43406	chr7	12998001	12998500	*	8.46347e-07	2.83737e-05	-39.0699	21777	ENSDART00000149518.4	+	ENSDARG00000058336	slc25a22b	solute carrier family 25 member 22b
43419	chr7	13070001	13070500	*	6.03207e-07	2.10544e-05	-24.678	29596	ENSDART00000101231.6	+	ENSDARG00000078060	syt7b	synaptotagmin VIIb
43447	chr7	13442501	13443000	*	2.03004e-05	0.00042572	-24.1692	9390	ENSDART00000118075.2	-	ENSDARG00000080109	CT030046.1	rRNA
43466	chr7	13599501	13600000	*	4.07917e-13	5.19866e-11	-21.3211	-9457	ENSDART00000172857.2	+	ENSDARG00000098647	ankdd1a	ankyrin repeat and death domain containing 1A
43474	chr7	13651501	13652000	*	0.00596546	0.0385782	25	-2839	ENSDART00000130967.3	-	ENSDARG00000007760	spg21	SPG21 abhydrolase domain containing%2C maspardin
43482	chr7	13713501	13714000	*	8.15099e-07	2.74323e-05	-38.1004	11255	ENSDART00000172811.2	+	ENSDARG00000038976	pdcd7	programmed cell death 7
43528	chr7	14192001	14192500	*	3.80014e-06	0.000103492	44.8718	-18822	ENSDART00000149938.4	+	ENSDARG00000011449	fes	FES proto-oncogene%2C tyrosine kinase
43744	chr7	16042001	16042500	*	0.00819191	0.0485351	22.5794	-5363	ENSDART00000188750.1	+	ENSDARG00000045935	immp1l	inner mitochondrial membrane peptidase subunit 1
43765	chr7	16258501	16259000	*	5.67344e-08	2.61428e-06	-24.3873	-20641	ENSDART00000173647.2	-	ENSDARG00000105558	btr07	bloodthirsty-related gene family%2C member 7
43779	chr7	16408501	16409000	*	0.000451199	0.00538327	-21.4232	55579	ENSDART00000158972.3	+	ENSDARG00000006889	mpped2a	metallophosphoesterase domain containing 2a
43803	chr7	16556501	16557000	*	4.64463e-05	0.000848032	-23.7592	1666	ENSDART00000169399.2	-	ENSDARG00000101706	csrp3	cysteine and glycine-rich protein 3 (cardiac LIM protein)
43807	chr7	16592501	16593000	*	4.10017e-05	0.000763796	28.9449	3939	ENSDART00000134548.3	-	ENSDARG00000057323	e2f8	E2F transcription factor 8
43885	chr7	17300001	17300500	*	0.00147814	0.0135697	-37.2685	-2846	ENSDART00000161336.2	-	ENSDARG00000100389	nitr11a	novel immune-type receptor 11a
43889	chr7	17354501	17355000	*	0.000262674	0.00350636	-22.517	1473	ENSDART00000098020.5	+	ENSDARG00000103252	si:busm1-169i8.11	si:busm1-169i8.11
43904	chr7	17785501	17786000	*	0.00220056	0.0183736	31.3819	3067	ENSDART00000165110.3	+	ENSDARG00000104840	si:dkey-28a3.2	si:dkey-28a3.2
43921	chr7	17994001	17994500	*	2.21298e-06	6.51999e-05	-34.2757	1363	ENSDART00000173679.2	+	ENSDARG00000057353	ehbp1l1a	EH domain binding protein 1-like 1a
43926	chr7	18120501	18121000	*	0.00225306	0.0187141	20.5586	13776	ENSDART00000190307.1	+	ENSDARG00000058044	rab1ba	zRAB1B%2C member RAS oncogene family a
43942	chr7	18372501	18373000	*	1.08411e-05	0.000252218	-29.7569	8237	ENSDART00000186368.1	+	ENSDARG00000103713	cd248a	CD248 molecule%2C endosialin a
44040	chr7	19216001	19216500	*	0.00107329	0.0106188	22.7564	-47627	ENSDART00000112447.5	-	ENSDARG00000080020	il13ra1	interleukin 13 receptor%2C alpha 1
44060	chr7	19516501	19517000	*	6.10703e-06	0.00015501	50.2315	9722	ENSDART00000114203.5	-	ENSDARG00000079463	man2b2	mannosidase%2C alpha%2C class 2B%2C member 2
44066	chr7	19585001	19585500	*	0.00230738	0.0190543	-23.1884	14682	ENSDART00000100757.5	-	ENSDARG00000069313	oxa1l	OXA1L mitochondrial inner membrane protein
44261	chr7	21812001	21812500	*	0.00714817	0.0440146	21.9251	11028	ENSDART00000187218.1	-	ENSDARG00000114494	BX005336.3	snRNA
44300	chr7	22227501	22228000	*	2.16595e-05	0.000449494	-33.8054	-65894	ENSDART00000056790.7	+	ENSDARG00000038901	tmem256	transmembrane protein 256
44320	chr7	22410501	22411000	*	3.90032e-11	3.6401e-09	-23.4416	10834	ENSDART00000144375.4	+	ENSDARG00000069662	fgf11a	fibroblast growth factor 11a
44330	chr7	22503001	22503500	*	1.83158e-05	0.000391508	29.5455	-40463	ENSDART00000101528.6	+	ENSDARG00000069660	chrnb1	cholinergic receptor%2C nicotinic%2C beta 1 (muscle)
44445	chr7	24112001	24112500	*	7.39834e-40	1.16574e-36	-24.6301	0	ENSDART00000111923.5	-	ENSDARG00000077842	ajuba	ajuba LIM protein
44473	chr7	24445501	24446000	*	1.70891e-14	2.74982e-12	-44.2759	26992	ENSDART00000121684.4	-	ENSDARG00000077256	nat8l	N-acetyltransferase 8-like
44560	chr7	25436001	25436500	*	1.0424e-11	1.06817e-09	-41.0795	86891	ENSDART00000173480.2	-	ENSDARG00000105572	CU929416.1	processed_transcript
44562	chr7	25452001	25452500	*	0.00033549	0.00425595	-25.3876	70891	ENSDART00000173480.2	-	ENSDARG00000105572	CU929416.1	processed_transcript
44565	chr7	25513501	25514000	*	1.1807e-06	3.77172e-05	25.8138	9391	ENSDART00000173480.2	-	ENSDARG00000105572	CU929416.1	processed_transcript
44624	chr7	26159501	26160000	*	0.00153917	0.0139914	-20.4898	-7420	ENSDART00000173941.2	+	ENSDARG00000105615	si:ch211-196f2.6	si:ch211-196f2.6
44702	chr7	27171001	27171500	*	3.40119e-06	9.39789e-05	27.2059	-49155	ENSDART00000173987.2	+	ENSDARG00000062220	plekha7b	pleckstrin homology domain containing%2C family A member 7b
44714	chr7	27291001	27291500	*	2.40982e-06	7.01141e-05	-36.5854	455	ENSDART00000100998.4	+	ENSDARG00000015536	sox6	SRY-box transcription factor 6
44724	chr7	27398001	27398500	*	3.32892e-05	0.00064109	37.1345	25570	ENSDART00000150225.2	+	ENSDARG00000015536	sox6	SRY-box transcription factor 6
44749	chr7	27614501	27615000	*	1.23766e-05	0.000281623	-25.6885	11292	ENSDART00000148782.2	+	ENSDARG00000056587	cyp2r1	cytochrome P450%2C family 2%2C subfamily R%2C polypeptide 1
44773	chr7	27983001	27983500	*	0.00394884	0.0284992	-24.5421	5938	ENSDART00000089574.7	+	ENSDARG00000062165	tub	TUB bipartite transcription factor
44846	chr7	28689001	28689500	*	0.00518275	0.0348794	24.5673	7057	ENSDART00000148822.3	-	ENSDARG00000027222	adgrg1	adhesion G protein-coupled receptor G1
44851	chr7	28753001	28753500	*	1.38199e-05	0.000309472	-29.6412	28084	ENSDART00000011324.9	+	ENSDARG00000003872	ccdc102a	coiled-coil domain containing 102A
44856	chr7	28796501	28797000	*	0.00265115	0.0211866	20.543	71584	ENSDART00000011324.9	+	ENSDARG00000003872	ccdc102a	coiled-coil domain containing 102A
44872	chr7	29085501	29086000	*	0.00266764	0.021296	-38.8095	0	ENSDART00000173960.2	+	ENSDARG00000078055	acd	ACD shelterin complex subunit and telomerase recruitment factor
44923	chr7	29566501	29567000	*	2.45991e-10	1.94685e-08	-26.0957	4616	ENSDART00000019140.12	-	ENSDARG00000001910	rorab	RAR-related orphan receptor A%2C paralog b
44964	chr7	30160501	30161000	*	0.00615254	0.0394601	-28.6859	-9160	ENSDART00000173594.2	-	ENSDARG00000079622	frmd5	FERM domain containing 5
44973	chr7	30237001	30237500	*	0.00105803	0.0105094	-46.5726	-3291	ENSDART00000109243.5	+	ENSDARG00000076104	sema4bb	sema domain%2C immunoglobulin domain (Ig)%2C transmembrane domain (TM) and short cytoplasmic domain%2C (semaphorin) 4Bb
44980	chr7	30346001	30346500	*	0.000794485	0.00842368	20.0298	-4455	ENSDART00000143392.2	-	ENSDARG00000053493	aldh1a2	aldehyde dehydrogenase 1 family%2C member A2
44992	chr7	30574001	30574500	*	0.00190452	0.016465	30.0417	-13552	ENSDART00000142818.4	-	ENSDARG00000052728	sltm	SAFB-like%2C transcription modulator
45117	chr7	32028001	32028500	*	0.000326289	0.0041588	-20.6513	-4709	ENSDART00000173942.2	-	ENSDARG00000105600	CR354377.1	antisense
45229	chr7	33446501	33447000	*	0.00370866	0.027206	-20.0473	-10148	ENSDART00000133562.3	+	ENSDARG00000052688	paqr5b	progestin and adipoQ receptor family member Vb
45243	chr7	33608001	33608500	*	1.69719e-14	2.73459e-12	-25.0294	3685	ENSDART00000173833.2	-	ENSDARG00000105627	AL954672.1	lincRNA
45245	chr7	33629501	33630000	*	0.000727879	0.00786877	35.2381	-17286	ENSDART00000173797.2	-	ENSDARG00000105627	AL954672.1	lincRNA
45247	chr7	33635501	33636000	*	8.14078e-11	7.0955e-09	-27.8547	-23286	ENSDART00000173797.2	-	ENSDARG00000105627	AL954672.1	lincRNA
45295	chr7	34162501	34163000	*	7.20073e-05	0.00122273	28.8515	-13239	ENSDART00000045374.8	-	ENSDARG00000036096	smad3a	SMAD family member 3a
45296	chr7	34163001	34163500	*	5.5067e-14	8.03016e-12	26.6564	-13739	ENSDART00000045374.8	-	ENSDARG00000036096	smad3a	SMAD family member 3a
45422	chr7	35800501	35801000	*	2.53881e-06	7.33744e-05	-24.631	64182	ENSDART00000173972.2	+	ENSDARG00000105586	BX255967.1	processed_transcript
45427	chr7	35831001	35831500	*	2.74427e-13	3.59173e-11	-39.4258	94682	ENSDART00000173972.2	+	ENSDARG00000105586	BX255967.1	processed_transcript
45428	chr7	35831501	35832000	*	0.00585991	0.0380867	-43.609	95182	ENSDART00000173972.2	+	ENSDARG00000105586	BX255967.1	processed_transcript
45443	chr7	35958001	35958500	*	7.20623e-31	6.20076e-28	39.8327	-76932	ENSDART00000179004.2	+	ENSDARG00000101076	irx3a	iroquois homeobox 3a
45466	chr7	36172501	36173000	*	3.88495e-09	2.36383e-07	-24.1306	-59404	ENSDART00000064913.6	-	ENSDARG00000044216	fto	FTO alpha-ketoglutarate dependent dioxygenase
45538	chr7	36840501	36841000	*	1.56056e-10	1.28539e-08	-27.1559	-57622	ENSDART00000190773.1	+	ENSDARG00000073957	tox3	TOX high mobility group box family member 3
45582	chr7	37503501	37504000	*	1.70156e-09	1.11773e-07	-22.4574	-26007	ENSDART00000173460.2	-	ENSDARG00000105620	CT030153.1	lincRNA
45641	chr7	38242001	38242500	*	0.000137037	0.00207362	-35	-3427	ENSDART00000173993.2	+	ENSDARG00000105543	BX323797.2	lincRNA
45654	chr7	38374501	38375000	*	4.38125e-15	7.76004e-13	24.035	-5135	ENSDART00000174005.2	+	ENSDARG00000014577	rhpn2	rhophilin%2C Rho GTPase binding protein 2
45756	chr7	39530001	39530500	*	0.00216914	0.01817	-21.9608	6793	ENSDART00000173965.2	-	ENSDARG00000068460	otog	otogelin
45795	chr7	40171501	40172000	*	6.66586e-06	0.000167025	33.3333	-11299	ENSDART00000173869.2	+	ENSDARG00000078964	esyt2b	extended synaptotagmin-like protein 2b
45915	chr7	41594001	41594500	*	8.68044e-06	0.000209128	-35.4504	11459	ENSDART00000176639.2	+	ENSDARG00000106045	BX005319.2	rRNA
45937	chr7	41927001	41927500	*	0.00022614	0.00310864	20.4798	-10497	ENSDART00000185785.1	-	ENSDARG00000104066	dnaja2a	DnaJ heat shock protein family (Hsp40) member A2a
45990	chr7	42575501	42576000	*	0.000276249	0.00364546	-30.6259	113653	ENSDART00000190350.1	+	ENSDARG00000001999	adamts18	ADAM metallopeptidase with thrombospondin type 1 motif%2C 18
45995	chr7	42626001	42626500	*	0.000956055	0.00972379	27.3103	-77218	ENSDART00000194201.1	+	ENSDARG00000117470	BX284620.3	lincRNA
46018	chr7	42834001	42834500	*	2.13636e-26	1.23427e-23	-22.4081	-21833	ENSDART00000180860.1	-	ENSDARG00000115354	BX284620.2	rRNA
46119	chr7	43809501	43810000	*	4.78167e-10	3.55699e-08	-20.0511	-21886	ENSDART00000179758.1	-	ENSDARG00000021442	cdh11	cadherin 11%2C type 2%2C OB-cadherin (osteoblast)
46121	chr7	43823001	43823500	*	0.000692234	0.00756566	-26.3889	16919	ENSDART00000174592.2	-	ENSDARG00000021442	cdh11	cadherin 11%2C type 2%2C OB-cadherin (osteoblast)
46138	chr7	44054001	44054500	*	0.00202585	0.0172339	22.3297	-45274	ENSDART00000158015.2	-	ENSDARG00000101737	BX842687.1	lincRNA
46245	chr7	45254001	45254500	*	0.000105224	0.00166992	-22.7123	-146216	ENSDART00000006868.10	+	ENSDARG00000007745	uqcrfs1	ubiquinol-cytochrome c reductase%2C Rieske iron-sulfur polypeptide 1
46325	chr7	46144501	46145000	*	7.37882e-51	2.13154e-47	-26.7898	81361	ENSDART00000177653.2	-	ENSDARG00000106596	CR847947.2	rRNA
46327	chr7	46159501	46160000	*	8.67437e-15	1.47309e-12	-24.6521	66361	ENSDART00000177653.2	-	ENSDARG00000106596	CR847947.2	rRNA
46354	chr7	46425501	46426000	*	3.14202e-15	5.69822e-13	-43.8651	3627	ENSDART00000164284.2	+	ENSDARG00000103648	znf536	zinc finger protein 536
46355	chr7	46426001	46426500	*	3.67583e-08	1.76834e-06	-25.779	4127	ENSDART00000164284.2	+	ENSDARG00000103648	znf536	zinc finger protein 536
46412	chr7	47093001	47093500	*	5.78181e-14	8.39101e-12	-26.8967	34347	ENSDART00000191300.1	+	ENSDARG00000113567	BX005073.4	rRNA
46435	chr7	47411501	47412000	*	3.31442e-08	1.61749e-06	-30.3	-12822	ENSDART00000170142.2	-	ENSDARG00000102528	AL935126.1	antisense
46439	chr7	47450001	47450500	*	7.2444e-06	0.000179229	54.0323	-51322	ENSDART00000170142.2	-	ENSDARG00000102528	AL935126.1	antisense
46513	chr7	48370001	48370500	*	0.000332448	0.00422354	-32.1429	-1409	ENSDART00000174221.2	-	ENSDARG00000059812	sin3ab	SIN3 transcription regulator family member Ab
46593	chr7	49303501	49304000	*	5.88847e-06	0.000150027	-25.2525	30801	ENSDART00000083389.7	+	ENSDARG00000059751	abtb2a	ankyrin repeat and BTB (POZ) domain containing 2a
46620	chr7	49516001	49516500	*	0.00586782	0.0381278	-28.5294	78496	ENSDART00000174161.2	-	ENSDARG00000077791	brsk2b	BR serine/threonine kinase 2b
46622	chr7	49531501	49532000	*	0.000210941	0.00294374	-26.2598	62996	ENSDART00000174161.2	-	ENSDARG00000077791	brsk2b	BR serine/threonine kinase 2b
46627	chr7	49582501	49583000	*	6.89891e-07	2.36581e-05	21.6749	11996	ENSDART00000174161.2	-	ENSDARG00000077791	brsk2b	BR serine/threonine kinase 2b
46860	chr7	52503501	52504000	*	0.000257894	0.00345473	24.4898	-5327	ENSDART00000129769.4	-	ENSDARG00000015805	cgnl1	cingulin-like 1
46862	chr7	52535501	52536000	*	4.00393e-08	1.91178e-06	-29.8137	-4250	ENSDART00000174369.2	-	ENSDARG00000004714	tcf12	transcription factor 12
46867	chr7	52576001	52576500	*	2.11189e-05	0.000439712	-24.5875	-17297	ENSDART00000174335.2	-	ENSDARG00000004714	tcf12	transcription factor 12
47067	chr7	54537501	54538000	*	1.00336e-10	8.61533e-09	-36.1615	-51817	ENSDART00000164237.2	-	ENSDARG00000098264	CU896555.1	rRNA
47105	chr7	54834501	54835000	*	3.90713e-06	0.000105907	28.8475	100565	ENSDART00000157632.2	-	ENSDARG00000104012	BX323041.1	lincRNA
47122	chr7	54936501	54937000	*	4.60003e-05	0.000840902	-34.6702	-938	ENSDART00000157632.2	-	ENSDARG00000104012	BX323041.1	lincRNA
47171	chr7	55697001	55697500	*	3.93205e-06	0.000106416	-27.2727	-21385	ENSDART00000021009.9	-	ENSDARG00000079012	cbfa2t3	CBFA2/RUNX1 partner transcriptional co-repressor 3
47209	chr7	56349001	56349500	*	1.47427e-07	6.10679e-06	-21.37	95089	ENSDART00000073594.5	+	ENSDARG00000051886	ankrd11	ankyrin repeat domain 11
47256	chr7	56890001	56890500	*	2.47852e-14	3.8454e-12	-26.1106	124	ENSDART00000039810.8	+	ENSDARG00000076729	myo9aa	myosin IXAa
47280	chr7	57184001	57184500	*	6.57995e-30	5.15047e-27	-35.9535	-12263	ENSDART00000121132.2	-	ENSDARG00000085732	BX470176.1	rRNA
47428	chr7	58747501	58748000	*	0.000261792	0.00349681	50	-945	ENSDART00000119020.2	+	ENSDARG00000083158	SNORD54	small nucleolar RNA%2C C/D box 54
47813	chr7	62595001	62595500	*	2.4886e-10	1.96571e-08	-28.755	16483	ENSDART00000176310.2	+	ENSDARG00000107631	BX649297.1	rRNA
47879	chr7	63521001	63521500	*	1.1619e-12	1.39298e-10	-31.8915	116145	ENSDART00000145168.2	-	ENSDARG00000094805	si:ch211-208g1.1	si:ch211-208g1.1
47915	chr7	64229501	64230000	*	5.9677e-21	2.16132e-18	27.6284	-77415	ENSDART00000165234.2	-	ENSDARG00000101994	CR354398.1	protein_coding
48017	chr7	65253501	65254000	*	1.34404e-09	9.02924e-08	-73.7864	3034	ENSDART00000169056.2	+	ENSDARG00000103659	bco1l	beta-carotene oxygenase 1%2C like
48026	chr7	65309001	65309500	*	4.06817e-22	1.62361e-19	-26.0636	-238	ENSDART00000169228.2	+	ENSDARG00000101280	vat1l	vesicle amine transport 1-like
48127	chr7	65962501	65963000	*	0.000152108	0.00225498	-25.7305	-2300	ENSDART00000154537.2	+	ENSDARG00000068085	CT573494.1	lincRNA
48131	chr7	65982501	65983000	*	5.26538e-06	0.000136298	-20.9447	17203	ENSDART00000154537.2	+	ENSDARG00000068085	CT573494.1	lincRNA
48138	chr7	66031501	66032000	*	1.07566e-07	4.64052e-06	-24.2973	3512	ENSDART00000158509.2	+	ENSDARG00000100567	CR318647.1	lincRNA
48178	chr7	66289001	66289500	*	0.000838304	0.00879377	20.3058	-90262	ENSDART00000174649.2	-	ENSDARG00000108158	CR318598.1	rRNA
48237	chr7	66859501	66860000	*	5.8869e-59	2.64533e-55	-20.6942	4757	ENSDART00000189424.1	-	ENSDARG00000005800	ampd3a	adenosine monophosphate deaminase 3a
48264	chr7	67134001	67134500	*	9.12e-10	6.35919e-08	-20.4728	80473	ENSDART00000156861.3	-	ENSDARG00000051819	swap70a	switching B cell complex subunit SWAP70a
48276	chr7	67184501	67185000	*	5.30894e-38	7.48972e-35	-40.9136	29973	ENSDART00000156861.3	-	ENSDARG00000051819	swap70a	switching B cell complex subunit SWAP70a
48335	chr7	67585001	67585500	*	1.36703e-06	4.27246e-05	-27.5	54304	ENSDART00000163470.2	-	ENSDARG00000103756	CR388184.2	lincRNA
48410	chr7	67991501	67992000	*	0.0016189	0.0145528	-21.3184	-13230	ENSDART00000194546.1	-	ENSDARG00000117642	CU467042.1	lincRNA
48430	chr7	68087001	68087500	*	6.06706e-09	3.49192e-07	37.8296	-2313	ENSDART00000177132.2	+	ENSDARG00000108250	BX511086.1	rRNA
48458	chr7	68265501	68266000	*	2.17139e-07	8.56741e-06	-37.0265	-44824	ENSDART00000119934.3	+	ENSDARG00000104720	CU468723.3	rRNA
48516	chr7	68583001	68583500	*	0.00609453	0.0391771	22.0395	42333	ENSDART00000153889.2	+	ENSDARG00000097549	CR450727.1	lincRNA
48518	chr7	68597501	68598000	*	0.000338659	0.00428763	30.6488	56833	ENSDART00000153889.2	+	ENSDARG00000097549	CR450727.1	lincRNA
48556	chr7	68795501	68796000	*	1.38883e-39	2.13294e-36	-40.5113	116564	ENSDART00000175713.2	+	ENSDARG00000106401	CU694206.1	rRNA
48747	chr7	70170501	70171000	*	9.19171e-12	9.50725e-10	-50.3059	112373	ENSDART00000112969.4	-	ENSDARG00000073673	adgra3	adhesion G protein-coupled receptor A3
48783	chr7	70388501	70389000	*	2.48369e-06	7.20043e-05	-24.7396	50233	ENSDART00000065234.7	+	ENSDARG00000031150	gba3	glucosidase%2C beta%2C acid 3 (gene/pseudogene)
48811	chr7	70473001	70473500	*	2.0647e-05	0.000431827	-25.2328	134733	ENSDART00000065234.7	+	ENSDARG00000031150	gba3	glucosidase%2C beta%2C acid 3 (gene/pseudogene)
48823	chr7	70543001	70543500	*	5.58016e-15	9.78355e-13	-31.8919	122466	ENSDART00000097710.6	-	ENSDARG00000067829	ppargc1a	peroxisome proliferator-activated receptor gamma%2C coactivator 1 alpha
48868	chr7	70891501	70892000	*	1.18551e-06	3.78313e-05	-29.2569	-57727	ENSDART00000178373.2	+	ENSDARG00000108310	BX000523.1	rRNA
48874	chr7	70916501	70917000	*	9.85634e-47	2.29969e-43	-37.1623	-32727	ENSDART00000178373.2	+	ENSDARG00000108310	BX000523.1	rRNA
48889	chr7	71059001	71059500	*	0.000387032	0.00476144	-33.481	109276	ENSDART00000178373.2	+	ENSDARG00000108310	BX000523.1	rRNA
48900	chr7	71128501	71129000	*	3.20637e-12	3.59868e-10	-25.5102	178776	ENSDART00000178373.2	+	ENSDARG00000108310	BX000523.1	rRNA
48916	chr7	71186001	71186500	*	5.6482e-07	1.98321e-05	29.9525	145000	ENSDART00000081245.6	-	ENSDARG00000015392	dhx15	DEAH (Asp-Glu-Ala-His) box helicase 15
48970	chr7	71537501	71538000	*	0.000358834	0.00449058	21.3115	2458	ENSDART00000047069.7	+	ENSDARG00000042894	tyms	thymidylate synthetase
49009	chr7	71778001	71778500	*	0.00683034	0.0425849	23.6111	1039	ENSDART00000158782.2	+	ENSDARG00000103478	nsun6	NOP2/Sun RNA methyltransferase 6
49076	chr7	72289501	72290000	*	0.00252332	0.0204094	-38.9908	5182	ENSDART00000180598.1	-	ENSDARG00000099470	muc5.3	mucin 5.3
49107	chr7	72489501	72490000	*	0.00636526	0.040463	22.7361	19779	ENSDART00000187629.1	+	ENSDARG00000101079	HECTD4	HECT domain E3 ubiquitin protein ligase 4
49125	chr7	72559501	72560000	*	9.26556e-35	1.07063e-31	-44.721	-17898	ENSDART00000162933.2	+	ENSDARG00000003846	mrpl21	mitochondrial ribosomal protein L21
49192	chr7	72943001	72943500	*	1.30421e-05	0.000294502	25.3695	60509	ENSDART00000174223.2	+	ENSDARG00000090624	ADGRL3	adhesion G protein-coupled receptor L3
49238	chr7	73275001	73275500	*	1.3788e-06	4.3037e-05	25.2866	-11180	ENSDART00000116354.2	-	ENSDARG00000080961	dre-mir-31	dre-mir-31
49244	chr7	73318001	73318500	*	4.72534e-06	0.000124201	-24.596	9408	ENSDART00000174244.2	+	ENSDARG00000105782	CABZ01081777.1	si:cabz01081777.1
49279	chr7	73500001	73500500	*	6.05863e-07	2.11349e-05	-22.3653	11968	ENSDART00000110330.4	+	ENSDARG00000078979	arhgef40	Rho guanine nucleotide exchange factor (GEF) 40
49337	chr7	73719501	73720000	*	1.22114e-08	6.56725e-07	-22.4898	35	ENSDART00000167137.2	+	ENSDARG00000104273	BX664721.3	antisense
49353	chr7	73800501	73801000	*	0.00135438	0.0126619	-21.6093	-377	ENSDART00000184051.1	+	ENSDARG00000099522	si:ch73-252p3.1	si:ch73-252p3.1
49378	chr7	73922001	73922500	*	3.24741e-22	1.31332e-19	26.587	-1757	ENSDART00000157795.2	+	ENSDARG00000098378	CU694197.1	lincRNA
49410	chr7	74108501	74109000	*	3.34128e-10	2.55603e-08	-35.3326	-18334	ENSDART00000050528.8	-	ENSDARG00000029204	tyrp1a	tyrosinase-related protein 1a
49426	chr7	74234501	74235000	*	5.32046e-19	1.58214e-16	-35.7143	83664	ENSDART00000160195.2	+	ENSDARG00000102012	ppp1cbl	protein phosphatase 1%2C catalytic subunit%2C beta isoform%2C like
49427	chr7	74235001	74235500	*	4.77616e-16	9.71597e-14	-44.8997	84164	ENSDART00000160195.2	+	ENSDARG00000102012	ppp1cbl	protein phosphatase 1%2C catalytic subunit%2C beta isoform%2C like
49502	chr8	388001	388500	*	1.88502e-31	1.71958e-28	86.807	381	ENSDART00000167361.2	+	ENSDARG00000046024	pym1	PYM homolog 1%2C exon junction complex associated factor
49512	chr8	417501	418000	*	3.30347e-08	1.61353e-06	-22.5521	998	ENSDART00000166683.1	-	ENSDARG00000103464	pggt1b	protein geranylgeranyltransferase type I%2C beta subunit
49542	chr8	632501	633000	*	0.000135025	0.00204855	-23.1293	-2704	ENSDART00000130358.3	+	ENSDARG00000089233	csgalnact1b	chondroitin sulfate N-acetylgalactosaminyltransferase 1b
49606	chr8	1102501	1103000	*	2.26901e-06	6.64796e-05	21.866	-15328	ENSDART00000081445.5	+	ENSDARG00000058563	ubox5	U-box domain containing 5
49607	chr8	1109501	1110000	*	6.57245e-05	0.00113479	23.2758	-8328	ENSDART00000081445.5	+	ENSDARG00000058563	ubox5	U-box domain containing 5
49719	chr8	1596001	1596500	*	8.84529e-27	5.39281e-24	-28.942	37597	ENSDART00000142703.3	-	ENSDARG00000091948	CU694486.1	processed_transcript
49743	chr8	1672501	1673000	*	2.62022e-06	7.54395e-05	-49.5652	20620	ENSDART00000186304.1	+	ENSDARG00000041515	rasal1b	RAS protein activator like 1b (GAP1 like)
49825	chr8	2190501	2191000	*	2.74013e-13	3.59069e-11	-32.3051	-37355	ENSDART00000124093.3	-	ENSDARG00000090607	si:dkeyp-117b11.1	si:dkeyp-117b11.1
49885	chr8	2626501	2627000	*	0.00107655	0.0106459	-26.9231	-10176	ENSDART00000027214.7	-	ENSDARG00000010572	slc25a25a	solute carrier family 25 member 25a
49898	chr8	2720501	2721000	*	0.000203004	0.00285901	-38.2756	32713	ENSDART00000163811.2	-	ENSDARG00000101753	CABZ01085195.1	uncharacterized LOC110440004
49970	chr8	2998001	2998500	*	2.40431e-24	1.16218e-21	-30.5621	-86620	ENSDART00000148020.3	+	ENSDARG00000031222	lhx2b	LIM homeobox 2b
49985	chr8	3080001	3080500	*	6.70733e-05	0.00115413	-24.5455	-4620	ENSDART00000148020.3	+	ENSDARG00000031222	lhx2b	LIM homeobox 2b
49993	chr8	3140001	3140500	*	3.15727e-09	1.95439e-07	34.2105	54784	ENSDART00000136250.2	+	ENSDARG00000031222	lhx2b	LIM homeobox 2b
50000	chr8	3191501	3192000	*	5.56771e-10	4.08411e-08	-31.0613	106284	ENSDART00000136250.2	+	ENSDARG00000031222	lhx2b	LIM homeobox 2b
50001	chr8	3192001	3192500	*	2.22005e-21	8.49691e-19	-45.3115	106784	ENSDART00000136250.2	+	ENSDARG00000031222	lhx2b	LIM homeobox 2b
50006	chr8	3196001	3196500	*	7.26394e-08	3.26532e-06	40.219	110784	ENSDART00000136250.2	+	ENSDARG00000031222	lhx2b	LIM homeobox 2b
50011	chr8	3229001	3229500	*	3.29185e-10	2.52299e-08	-20.5013	82885	ENSDART00000035965.8	-	ENSDARG00000067524	fut9b	fucosyltransferase 9b
50035	chr8	3422501	3423000	*	1.9688e-05	0.000414918	-22.0502	-3522	ENSDART00000159466.2	+	ENSDARG00000100247	CU929199.1	protein_coding
50089	chr8	3697501	3698000	*	0.00600019	0.0387411	-20.7563	-6272	ENSDART00000136128.2	-	ENSDARG00000093062	FP016056.1	processed_transcript
50147	chr8	4050001	4050500	*	2.36588e-11	2.30003e-09	-39.5922	-18881	ENSDART00000163754.2	-	ENSDARG00000098201	mtmr3	myotubularin related protein 3
50231	chr8	4557001	4557500	*	0.000911708	0.0093838	-29.8969	16046	ENSDART00000127153.4	-	ENSDARG00000062612	dhx37	DEAH (Asp-Glu-Ala-His) box polypeptide 37
50380	chr8	5443501	5444000	*	1.20729e-69	9.76507e-66	-33.8359	-176060	ENSDART00000155816.2	-	ENSDARG00000021996	ppp2r2aa	protein phosphatase 2%2C regulatory subunit B%2C alpha a
50389	chr8	5499001	5499500	*	0.00281313	0.0221681	22.4638	-231560	ENSDART00000155816.2	-	ENSDARG00000021996	ppp2r2aa	protein phosphatase 2%2C regulatory subunit B%2C alpha a
50410	chr8	5694001	5694500	*	4.41881e-05	0.000813042	-33.5655	153034	ENSDART00000192489.1	-	ENSDARG00000106522	LRRTM4	leucine rich repeat transmembrane neuronal 4
50485	chr8	6367501	6368000	*	4.35061e-07	1.58037e-05	-43.8503	-42933	ENSDART00000168789.2	+	ENSDARG00000099386	lrrtm4l2	leucine rich repeat transmembrane neuronal 4 like 2
50567	chr8	7056501	7057000	*	0.00058732	0.00665027	-31.4987	21576	ENSDART00000137413.3	-	ENSDARG00000091859	si:ch73-233m11.2	si:ch73-233m11.2
50622	chr8	7527501	7528000	*	0.000642924	0.00713341	-23.3193	-12838	ENSDART00000138323.2	-	ENSDARG00000012519	hcfc1b	host cell factor C1b
50661	chr8	7772001	7772500	*	3.7172e-13	4.7775e-11	-29.1503	0	ENSDART00000169051.2	-	ENSDARG00000103293	CR931813.1	antisense
50708	chr8	8132501	8133000	*	1.34939e-08	7.18688e-07	-21.673	-33285	ENSDART00000147940.2	+	ENSDARG00000032990	plxnb3	plexin B3
50723	chr8	8221001	8221500	*	0.00211355	0.0178052	25.3796	-17227	ENSDART00000144838.2	+	ENSDARG00000032990	plxnb3	plexin B3
50727	chr8	8277001	8277500	*	3.40986e-08	1.65881e-06	28.5671	-13992	ENSDART00000151314.3	+	ENSDARG00000005916	srpk3	SRSF protein kinase 3
50742	chr8	8426001	8426500	*	3.36516e-05	0.000646734	21.2759	5	ENSDART00000191686.1	-	ENSDARG00000032072	cdk16	cyclin-dependent kinase 16
50883	chr8	9537001	9537500	*	4.15442e-06	0.000111243	-21.7051	33012	ENSDART00000044000.7	-	ENSDARG00000007172	plxna3	plexin A3
50939	chr8	10222501	10223000	*	5.28257e-05	0.000946283	-25.3282	-81981	ENSDART00000160766.2	+	ENSDARG00000100020	pim1	Pim-1 proto-oncogene%2C serine/threonine kinase
50983	chr8	10562501	10563000	*	1.24277e-10	1.04928e-08	-34.2466	581	ENSDART00000133348.2	+	ENSDARG00000068100	tafa5l	TAFA chemokine like family member 5%2C like
50984	chr8	10568001	10568500	*	0.00026874	0.00357202	-22.076	6081	ENSDART00000133348.2	+	ENSDARG00000068100	tafa5l	TAFA chemokine like family member 5%2C like
51092	chr8	11482001	11482500	*	0.00132552	0.0124594	-21.2928	-580	ENSDART00000137559.2	+	ENSDARG00000023443	tjp2b	tight junction protein 2b (zona occludens 2)
51104	chr8	11606001	11606500	*	1.83325e-12	2.13253e-10	-29.1641	33741	ENSDART00000091752.6	-	ENSDARG00000036156	fnbp1a	formin binding protein 1a
51107	chr8	11621001	11621500	*	0.000192021	0.00273442	-20.2347	18741	ENSDART00000091752.6	-	ENSDARG00000036156	fnbp1a	formin binding protein 1a
51111	chr8	11632501	11633000	*	0.00167553	0.0149354	-20.1136	7241	ENSDART00000091752.6	-	ENSDARG00000036156	fnbp1a	formin binding protein 1a
51260	chr8	13094501	13095000	*	6.47901e-06	0.000163019	25.6593	929	ENSDART00000131571.2	+	ENSDARG00000031261	sap30bp	SAP30 binding protein
51270	chr8	13177501	13178000	*	0.000348834	0.00439171	21.6973	0	ENSDART00000100992.3	-	ENSDARG00000069407	zgc:194990	zgc:194990
51368	chr8	14345501	14346000	*	0.000907472	0.00935275	-47.2384	29891	ENSDART00000090306.6	-	ENSDARG00000062449	xpr1a	xenotropic and polytropic retrovirus receptor 1a
51424	chr8	15033501	15034000	*	0.00155506	0.0140988	-27.3203	-35700	ENSDART00000137822.2	+	ENSDARG00000020131	fnbp1l	formin binding protein 1-like
51467	chr8	15612501	15613000	*	0.00012768	0.00196213	-21.742	19848	ENSDART00000176991.2	-	ENSDARG00000105860	FP017128.1	rRNA
51539	chr8	16295001	16295500	*	2.2079e-05	0.000456661	-22.9512	-35939	ENSDART00000057590.5	-	ENSDARG00000039412	dmrta2	DMRT-like family A2
51547	chr8	16361001	16361500	*	3.45156e-08	1.67507e-06	-38.6667	44941	ENSDART00000034004.6	-	ENSDARG00000022418	faf1	Fas (TNFRSF6) associated factor 1
51680	chr8	18250501	18251000	*	4.57846e-05	0.000837969	24.2105	-11004	ENSDART00000022959.9	-	ENSDARG00000005776	guk1b	guanylate kinase 1b
51689	chr8	18335501	18336000	*	0.00114404	0.0111345	-22.735	-19020	ENSDART00000190156.1	-	ENSDARG00000075183	rnf220b	ring finger protein 220b
51744	chr8	18946501	18947000	*	0.00704309	0.0435222	-20.3409	-47075	ENSDART00000079840.6	-	ENSDARG00000057231	rorca	RAR-related orphan receptor C a
51855	chr8	20004001	20004500	*	3.40124e-06	9.39789e-05	-21.7646	6794	ENSDART00000144666.2	+	ENSDARG00000078434	znf692	zinc finger protein 692
52055	chr8	22559001	22559500	*	1.83065e-06	5.52093e-05	32.039	-229	ENSDART00000074309.7	-	ENSDARG00000052455	porcnl	porcupine O-acyltransferase like
52136	chr8	23260501	23261000	*	8.67227e-25	4.34784e-22	-68.3761	92	ENSDART00000154032.2	+	ENSDARG00000097883	CR759927.2	antisense
52156	chr8	23445001	23445500	*	7.9637e-05	0.00132885	-30	5663	ENSDART00000109932.4	+	ENSDARG00000078279	foxp3b	forkhead box P3b
52167	chr8	23575501	23576000	*	4.72833e-06	0.00012424	25.759	-2418	ENSDART00000139084.2	-	ENSDARG00000026350	wasb	WASP actin nucleation promoting factor b
52223	chr8	24580501	24581000	*	3.57832e-05	0.000681548	-30.2252	-77505	ENSDART00000184801.1	-	ENSDARG00000110283	BX296549.1	protein_coding
52265	chr8	25128501	25129000	*	0.00232511	0.0191786	23.8567	-8271	ENSDART00000147308.2	-	ENSDARG00000079620	amigo1	adhesion molecule with Ig-like domain 1
52273	chr8	25247001	25247500	*	1.94964e-18	5.28152e-16	31.5254	0	ENSDART00000045798.8	+	ENSDARG00000029952	ampd2b	adenosine monophosphate deaminase 2b
52282	chr8	25548501	25549000	*	6.27487e-06	0.000158606	-25.0531	17348	ENSDART00000138289.4	-	ENSDARG00000075793	prex1	phosphatidylinositol-3%2C4%2C5-trisphosphate-dependent Rac exchange factor 1
52350	chr8	26246001	26246500	*	1.50144e-05	0.000331872	32.1873	-6752	ENSDART00000142031.4	+	ENSDARG00000097292	slc26a6	solute carrier family 26 member 6
52393	chr8	26587501	26588000	*	2.13294e-05	0.000443652	-22.1805	21260	ENSDART00000027301.8	-	ENSDARG00000011672	sema3b	sema domain%2C immunoglobulin domain (Ig)%2C short basic domain%2C secreted%2C (semaphorin) 3B
52401	chr8	26682501	26683000	*	7.5967e-05	0.00127781	54.3182	20196	ENSDART00000193439.1	-	ENSDARG00000093606	si:dkey-159f12.2	si:dkey-159f12.2
52457	chr8	27066001	27066500	*	7.57198e-29	5.40402e-26	-91.8421	-86923	ENSDART00000153550.2	-	ENSDARG00000097186	CR847799.1	lincRNA
52536	chr8	27963001	27963500	*	4.70231e-05	0.00085663	-21.5922	-102303	ENSDART00000178481.2	+	ENSDARG00000056101	kcnd3	potassium voltage-gated channel%2C Shal-related subfamily%2C member 3
52557	chr8	28146501	28147000	*	5.93904e-11	5.3494e-09	39.011	80440	ENSDART00000078533.5	+	ENSDARG00000056101	kcnd3	potassium voltage-gated channel%2C Shal-related subfamily%2C member 3
52656	chr8	29194501	29195000	*	4.85764e-08	2.27817e-06	28.5256	-72093	ENSDART00000077647.6	+	ENSDARG00000055302	grid2	glutamate receptor%2C ionotropic%2C delta 2
52666	chr8	29276001	29276500	*	5.84749e-21	2.12412e-18	-96.3415	8910	ENSDART00000077647.6	+	ENSDARG00000055302	grid2	glutamate receptor%2C ionotropic%2C delta 2
52706	chr8	29828501	29829000	*	2.964e-12	3.33592e-10	-24.326	-5975	ENSDART00000167487.2	-	ENSDARG00000060796	slc20a2	solute carrier family 20 member 2
52793	chr8	30747501	30748000	*	1.36759e-09	9.1722e-08	-47.1441	0	ENSDART00000098975.5	+	ENSDARG00000042452	p2rx4b	purinergic receptor P2X%2C ligand-gated ion channel%2C 4b
52855	chr8	31421501	31422000	*	1.95263e-06	5.8308e-05	25.2745	-4363	ENSDART00000180204.1	-	ENSDARG00000068400	znf131	zinc finger protein 131
52898	chr8	32197501	32198000	*	0.000217173	0.00300889	-26.6559	9357	ENSDART00000120762.3	+	ENSDARG00000085362	BX544884.1	rRNA
53009	chr8	33573001	33573500	*	8.27931e-08	3.66874e-06	21.9207	-4038	ENSDART00000138921.2	-	ENSDARG00000079478	mvb12bb	multivesicular body subunit 12Bb
53026	chr8	33712501	33713000	*	2.4032e-22	9.91744e-20	-28.1174	-35710	ENSDART00000156506.2	-	ENSDARG00000094865	CR407561.1	lincRNA
53052	chr8	34010501	34011000	*	9.7549e-07	3.20479e-05	-21.0357	40549	ENSDART00000105204.5	-	ENSDARG00000013615	pbx3b	pre-B-cell leukemia homeobox 3b
53096	chr8	34284001	34284500	*	8.34439e-05	0.00138155	-44.9746	17618	ENSDART00000194131.1	-	ENSDARG00000117819	BX511073.1	lincRNA
53183	chr8	35469501	35470000	*	1.37829e-10	1.15009e-08	-21.7388	-93145	ENSDART00000184080.1	-	ENSDARG00000115340	BX322651.1	rRNA
53216	chr8	36064501	36065000	*	4.38353e-07	1.59063e-05	-46.9388	47279	ENSDART00000183283.1	-	ENSDARG00000102759	TMEM132D	transmembrane protein 132C
53218	chr8	36071501	36072000	*	0.0055595	0.0367013	-26.5255	40279	ENSDART00000183283.1	-	ENSDARG00000102759	TMEM132D	transmembrane protein 132C
53241	chr8	36540501	36541000	*	0.000365981	0.00456073	35.1227	483	ENSDART00000194327.1	-	ENSDARG00000117497	CU694380.2	lincRNA
53391	chr8	37968001	37968500	*	1.7028e-08	8.90724e-07	30.5682	48859	ENSDART00000190693.1	+	ENSDARG00000044900	prlhr2a	prolactin releasing hormone receptor 2a
53393	chr8	38012501	38013000	*	4.02149e-13	5.14677e-11	-33.5453	9299	ENSDART00000067809.7	-	ENSDARG00000046124	rab11fip1a	RAB11 family interacting protein 1 (class I) a
53394	chr8	38013001	38013500	*	1.14382e-06	3.67504e-05	-36.4865	8799	ENSDART00000067809.7	-	ENSDARG00000046124	rab11fip1a	RAB11 family interacting protein 1 (class I) a
53806	chr8	41558501	41559000	*	0.000999844	0.01006	-26.5152	-12030	ENSDART00000133953.2	+	ENSDARG00000095534	BX005462.1	processed_transcript
53812	chr8	41591501	41592000	*	8.66128e-10	6.08832e-08	-30.8718	20473	ENSDART00000133953.2	+	ENSDARG00000095534	BX005462.1	processed_transcript
53831	chr8	41725001	41725500	*	1.6038e-15	3.00283e-13	-61.553	12204	ENSDART00000150337.2	+	ENSDARG00000096085	si:ch211-208g1.1	si:ch211-208g1.1
53840	chr8	41773501	41774000	*	0.00190139	0.0164485	22.8571	60704	ENSDART00000150337.2	+	ENSDARG00000096085	si:ch211-208g1.1	si:ch211-208g1.1
53872	chr8	42066501	42067000	*	0.00539659	0.0359312	-24.9123	67120	ENSDART00000178138.2	-	ENSDARG00000108635	BX470105.1	rRNA
53911	chr8	42515501	42516000	*	3.70961e-12	4.10544e-10	-22.8297	-6996	ENSDART00000183388.1	-	ENSDARG00000110615	BX548033.1	rRNA
54035	chr8	43760501	43761000	*	3.15003e-06	8.81825e-05	23.1047	-10440	ENSDART00000142243.2	-	ENSDARG00000062518	ulk1a	unc-51 like autophagy activating kinase 1a
54082	chr8	44181501	44182000	*	1.27916e-14	2.10865e-12	-41.3696	41474	ENSDART00000098525.5	-	ENSDARG00000068217	stx2b	syntaxin 2b
54224	chr8	45412501	45413000	*	2.22259e-30	1.8098e-27	37.8243	-757	ENSDART00000118247.2	-	ENSDARG00000083063	CU695141.1	snRNA
54227	chr8	45426501	45427000	*	0.000260467	0.00348188	-20.3125	3818	ENSDART00000150067.2	-	ENSDARG00000075758	ywhabb	tyrosine 3-monooxygenase/tryptophan 5-monooxygenase activation protein%2C beta polypeptide b
54343	chr8	46236001	46236500	*	0.00329313	0.0249388	-26.9841	18142	ENSDART00000038790.9	+	ENSDARG00000027582	angptl7	angiopoietin-like 7
54427	chr8	46861001	46861500	*	3.52988e-12	3.92547e-10	-34.328	32863	ENSDART00000111124.4	-	ENSDARG00000018653	acot7	acyl-CoA thioesterase 7
54440	chr8	46988501	46989000	*	4.71008e-06	0.000123857	20.3799	48937	ENSDART00000139422.2	+	ENSDARG00000076414	espn	espin
54467	chr8	47223001	47223500	*	3.39935e-05	0.000652375	-20.3612	3882	ENSDART00000075068.6	+	ENSDARG00000053087	mthfr	methylenetetrahydrofolate reductase (NAD(P)H)
54518	chr8	47663001	47663500	*	1.37993e-19	4.35996e-17	-31.3674	-13708	ENSDART00000123254.3	+	ENSDARG00000052606	dpp9	dipeptidyl-peptidase 9
54552	chr8	47844001	47844500	*	1.33634e-67	1.01334e-63	-77.5168	0	ENSDART00000145429.2	-	ENSDARG00000073801	si:dkeyp-104h9.5	si:dkeyp-104h9.5
54553	chr8	47854501	47855000	*	3.8949e-10	2.94794e-08	-46.1827	4350	ENSDART00000147159.2	+	ENSDARG00000059746	plod1a	procollagen-lysine%2C 2-oxoglutarate 5-dioxygenase 1a
54563	chr8	47911001	47911500	*	0.00121368	0.0116451	-56.25	13269	ENSDART00000140266.3	+	ENSDARG00000079504	mfn2	mitofusin 2
54564	chr8	47911501	47912000	*	9.15401e-05	0.00149023	-31.3887	13769	ENSDART00000140266.3	+	ENSDARG00000079504	mfn2	mitofusin 2
54702	chr8	48677001	48677500	*	1.18095e-22	4.99238e-20	-39.3841	-1227	ENSDART00000060785.7	-	ENSDARG00000041462	pimr183	Pim proto-oncogene%2C serine/threonine kinase%2C related 183
54719	chr8	48757501	48758000	*	2.22869e-14	3.48902e-12	22.963	-1301	ENSDART00000170323.2	-	ENSDARG00000101779	pimr181	Pim proto-oncogene%2C serine/threonine kinase%2C related 181
54761	chr8	48988001	48988500	*	5.32943e-07	1.88734e-05	-33.6152	21757	ENSDART00000132508.2	+	ENSDARG00000011855	aak1a	AP2 associated kinase 1a
54769	chr8	49052501	49053000	*	4.82099e-21	1.77247e-18	-40.637	-12348	ENSDART00000032277.6	+	ENSDARG00000025854	ddx51	DEAD (Asp-Glu-Ala-Asp) box polypeptide 51
54850	chr8	49679501	49680000	*	0.00702341	0.0434449	45.4545	21905	ENSDART00000142115.2	-	ENSDARG00000059885	frmd3	FERM domain containing 3
54889	chr8	49839001	49839500	*	1.4016e-09	9.3641e-08	-21.3668	37341	ENSDART00000140574.2	+	ENSDARG00000059897	ntrk2a	neurotrophic tyrosine kinase%2C receptor%2C type 2a
54894	chr8	49885501	49886000	*	0.00165371	0.0147833	34.2064	22979	ENSDART00000172642.2	-	ENSDARG00000105214	agtpbp1	ATP/GTP binding protein 1
54938	chr8	50192501	50193000	*	0.000204956	0.00288019	21.7489	1761	ENSDART00000099863.4	+	ENSDARG00000073743	slc25a37	solute carrier family 25 member 37
54999	chr8	50565001	50565500	*	2.68684e-05	0.000536513	41.6667	30055	ENSDART00000174435.2	+	ENSDARG00000107065	.	phosphatidylethanolamine binding protein 4
55005	chr8	50581001	50581500	*	9.26834e-05	0.00150515	67.3077	46055	ENSDART00000174435.2	+	ENSDARG00000107065	.	phosphatidylethanolamine binding protein 4
55018	chr8	50680501	50681000	*	2.77572e-05	0.00055199	-32.8976	-46220	ENSDART00000127062.3	+	ENSDARG00000089156	egr3	early growth response 3
55045	chr8	50864001	50864500	*	0.000630259	0.00701728	23.6605	24307	ENSDART00000053750.8	-	ENSDARG00000078399	acsl2	acyl-CoA synthetase long chain family member 2
55118	chr8	51191001	51191500	*	0.00762479	0.0461484	30.8791	101766	ENSDART00000127875.3	-	ENSDARG00000028071	bmp1a	bone morphogenetic protein 1a
55232	chr8	51613501	51614000	*	4.04194e-13	5.16205e-11	25.1638	-14333	ENSDART00000098263.5	-	ENSDARG00000021209	kctd9a	potassium channel tetramerization domain containing 9a
55243	chr8	51682001	51682500	*	0.000869299	0.00904461	-54.1667	-25281	ENSDART00000129372.3	+	ENSDARG00000088807	klhl22	kelch-like family member 22
55245	chr8	51683001	51683500	*	7.9503e-08	3.54105e-06	-43.8095	-24281	ENSDART00000129372.3	+	ENSDARG00000088807	klhl22	kelch-like family member 22
55349	chr8	52354001	52354500	*	0.00351962	0.0262042	30.0092	-23016	ENSDART00000115398.3	+	ENSDARG00000077120	arid5a	AT rich interactive domain 5A (MRF1-like)
55350	chr8	52363001	52363500	*	5.37364e-27	3.30948e-24	55.1883	-14016	ENSDART00000115398.3	+	ENSDARG00000077120	arid5a	AT rich interactive domain 5A (MRF1-like)
55360	chr8	52444501	52445000	*	1.05011e-20	3.68226e-18	-36.126	1718	ENSDART00000189958.1	+	ENSDARG00000015657	zgc:77112	zgc:77112
55365	chr8	52463501	52464000	*	7.56452e-05	0.0012731	-24.4375	9055	ENSDART00000193658.1	-	ENSDARG00000116497	phyhip	phytanoyl-CoA 2-hydroxylase interacting protein
55442	chr8	53002501	53003000	*	4.04412e-20	1.33695e-17	-28.4509	-20539	ENSDART00000118297.2	+	ENSDARG00000080758	dre-mir-181a-2	dre-mir-181a-2
55444	chr8	53020001	53020500	*	0.00139108	0.0129369	-27.0073	-3039	ENSDART00000118297.2	+	ENSDARG00000080758	dre-mir-181a-2	dre-mir-181a-2
55553	chr8	53803001	53803500	*	0.0057197	0.0374402	-35.1806	0	ENSDART00000188403.1	-	ENSDARG00000111110	.	bassoon presynaptic cytomatrix protein
55588	chr8	54065001	54065500	*	8.16091e-16	1.59186e-13	-23.2443	9613	ENSDART00000102696.5	+	ENSDARG00000070145	magi1a	membrane associated guanylate kinase%2C WW and PDZ domain containing 1a
55616	chr8	54181501	54182000	*	0.00153489	0.0139566	27.3415	-6978	ENSDART00000175913.2	+	ENSDARG00000105863	FO904970.1	wu:fl23c11
55681	chr9	177501	178000	*	4.15164e-05	0.000771134	41.6667	2335	ENSDART00000180339.1	-	ENSDARG00000114245	PLBD2	zgc:158619
55819	chr9	896001	896500	*	5.94321e-10	4.33596e-08	-32.1509	5467	ENSDART00000139132.3	+	ENSDARG00000075641	steap3	STEAP family member 3%2C metalloreductase
55912	chr9	1555501	1556000	*	0.00369317	0.0271317	-20.8066	-19420	ENSDART00000157258.2	+	ENSDARG00000096896	BX004991.1	lincRNA
56014	chr9	2121501	2122000	*	0.000717357	0.00777928	20.8031	79968	ENSDART00000093187.6	+	ENSDARG00000063646	lnpa	protein_coding
56084	chr9	2349501	2350000	*	0.000360225	0.00450242	-52.8571	6331	ENSDART00000135180.3	+	ENSDARG00000023903	atf2	activating transcription factor 2
56134	chr9	2734501	2735000	*	1.88957e-18	5.1518e-16	-20.8745	-27270	ENSDART00000123342.3	+	ENSDARG00000001549	sp3a	sp3a transcription factor
56135	chr9	2735001	2735500	*	0.00293666	0.0229019	-40.9524	-26770	ENSDART00000123342.3	+	ENSDARG00000001549	sp3a	sp3a transcription factor
56148	chr9	2788001	2788500	*	3.71201e-12	4.10544e-10	-21.7518	25588	ENSDART00000177563.2	+	ENSDARG00000001549	sp3a	sp3a transcription factor
56160	chr9	2838501	2839000	*	0.000190193	0.00271189	-31.8182	-6199	ENSDART00000175492.2	+	ENSDARG00000106869	BX004769.2	rRNA
56234	chr9	3253001	3253500	*	1.1458e-07	4.89667e-06	20.4596	-28869	ENSDART00000044128.9	+	ENSDARG00000034916	hat1	histone acetyltransferase 1
56334	chr9	3778001	3778500	*	1.12242e-16	2.44488e-14	-24.6603	56187	ENSDART00000141492.2	-	ENSDARG00000006892	myo3b	myosin IIIB
56507	chr9	4728501	4729000	*	0.00520177	0.0349686	-22.987	25747	ENSDART00000133090.4	-	ENSDARG00000012586	fmnl2a	formin-like 2a
56536	chr9	4956501	4957000	*	6.50704e-16	1.29e-13	-87.3984	87089	ENSDART00000149697.2	-	ENSDARG00000017007	nr4a2a	nuclear receptor subfamily 4%2C group A%2C member 2a
56588	chr9	5215501	5216000	*	8.72036e-08	3.84732e-06	-23.6207	-27476	ENSDART00000182735.1	+	ENSDARG00000114227	CABZ01075242.1	protein_coding
56612	chr9	5431501	5432000	*	1.68943e-10	1.37936e-08	-26.4069	-80485	ENSDART00000082260.5	-	ENSDARG00000059209	abhd13	abhydrolase domain containing 13
56813	chr9	6909001	6909500	*	0.00108969	0.010746	20.7682	18088	ENSDART00000059092.4	-	ENSDARG00000040374	tmem182a	transmembrane protein 182a
56907	chr9	7539001	7539500	*	2.59643e-05	0.000521418	-22.7082	0	ENSDART00000139071.2	-	ENSDARG00000058656	desma	desmin a
56911	chr9	7587001	7587500	*	2.51894e-05	0.000507919	-48.7879	-20103	ENSDART00000143847.2	+	ENSDARG00000058646	ptprna	protein tyrosine phosphatase receptor type Na
56912	chr9	7597501	7598000	*	8.64915e-05	0.0014223	21.5993	-9603	ENSDART00000143847.2	+	ENSDARG00000058646	ptprna	protein tyrosine phosphatase receptor type Na
56960	chr9	8185001	8185500	*	0.00322435	0.024562	-27.4118	106371	ENSDART00000119930.2	+	ENSDARG00000084530	CT027789.1	rRNA
56968	chr9	8237001	8237500	*	0.0012017	0.0115557	25.0909	59224	ENSDART00000139867.3	-	ENSDARG00000042063	si:ch211-145c1.1	si:ch211-145c1.1
56995	chr9	8452001	8452500	*	0.00718883	0.0442201	30.9341	1561	ENSDART00000110158.5	-	ENSDARG00000075282	irs2b	insulin receptor substrate 2b
56996	chr9	8452501	8453000	*	3.1304e-41	5.13245e-38	35.6875	1061	ENSDART00000110158.5	-	ENSDARG00000075282	irs2b	insulin receptor substrate 2b
57093	chr9	9356001	9356500	*	7.90279e-18	1.97288e-15	-31.986	-7944	ENSDART00000132257.2	-	ENSDARG00000041998	zgc:113337	zgc:113337
57149	chr9	9860501	9861000	*	1.69356e-11	1.68421e-09	-39.6443	1568	ENSDART00000137206.2	+	ENSDARG00000092421	si:ch1073-394i4.1	si:ch1073-394i4.1
57154	chr9	9968501	9969000	*	3.6677e-07	1.35751e-05	-36.8267	-7562	ENSDART00000092164.4	-	ENSDARG00000063212	prmt2	protein arginine methyltransferase 2
57164	chr9	10111501	10112000	*	0.00518509	0.0348913	20.3568	33796	ENSDART00000004745.8	-	ENSDARG00000012796	hnmt	histamine N-methyltransferase
57189	chr9	10492001	10492500	*	3.91664e-08	1.87305e-06	-54.8676	-31915	ENSDART00000186001.1	-	ENSDARG00000095022	thsd7ba	thrombospondin%2C type I%2C domain containing 7Ba
57190	chr9	10492501	10493000	*	1.35275e-08	7.20159e-07	-45.694	-32415	ENSDART00000186001.1	-	ENSDARG00000095022	thsd7ba	thrombospondin%2C type I%2C domain containing 7Ba
57252	chr9	11105501	11106000	*	5.19322e-16	1.05188e-13	-47.4026	70536	ENSDART00000152081.2	+	ENSDARG00000025162	asic4a	acid-sensing (proton-gated) ion channel family member 4a
57291	chr9	11476501	11477000	*	0.00817927	0.0484955	-42.402	28726	ENSDART00000119367.2	+	ENSDARG00000083967	CR847976.1	rRNA
57298	chr9	11495001	11495500	*	3.05733e-07	1.15556e-05	-30.1938	-36525	ENSDART00000109037.2	+	ENSDARG00000078671	cdk5r2b	cyclin-dependent kinase 5%2C regulatory subunit 2b (p39)
57331	chr9	11801501	11802000	*	5.77331e-16	1.15778e-13	-30.9425	53306	ENSDART00000146731.3	-	ENSDARG00000093040	AL935144.1	processed_transcript
57348	chr9	12001501	12002000	*	1.93355e-07	7.76535e-06	-27.3363	32445	ENSDART00000038651.8	-	ENSDARG00000027079	znf804a	zinc finger protein 804A
57409	chr9	12629001	12629500	*	6.44054e-12	6.89682e-10	-33.1615	-3617	ENSDART00000122558.3	-	ENSDARG00000089235	tspearb	thrombospondin-type laminin G domain and EAR repeats b
57432	chr9	13027501	13028000	*	6.33842e-06	0.000160012	-31.1195	-48852	ENSDART00000137937.2	+	ENSDARG00000020057	bmpr2b	bone morphogenetic protein receptor%2C type II b (serine/threonine kinase)
57441	chr9	13098001	13098500	*	1.66264e-05	0.000360783	-26.6667	21151	ENSDART00000137937.2	+	ENSDARG00000020057	bmpr2b	bone morphogenetic protein receptor%2C type II b (serine/threonine kinase)
57585	chr9	14557001	14557500	*	1.4035e-05	0.000313661	-22.9705	-52168	ENSDART00000056103.8	-	ENSDARG00000038446	nrp2b	neuropilin 2b
57589	chr9	14598001	14598500	*	7.18079e-07	2.45206e-05	24.153	85075	ENSDART00000144022.2	-	ENSDARG00000034555	pard3bb	par-3 family cell polarity regulator beta b
57592	chr9	14645001	14645500	*	0.00068683	0.00752084	-24.9092	38075	ENSDART00000144022.2	-	ENSDARG00000034555	pard3bb	par-3 family cell polarity regulator beta b
57667	chr9	15315001	15315500	*	3.79091e-06	0.000103278	28.6953	47057	ENSDART00000191233.1	-	ENSDARG00000019815	fn1a	fibronectin 1a
57932	chr9	17711001	17711500	*	1.54001e-12	1.81051e-10	27.5287	48053	ENSDART00000179037.2	+	ENSDARG00000107819	AL929161.1	rRNA
57933	chr9	17711501	17712000	*	2.96959e-06	8.40229e-05	21.8128	48553	ENSDART00000179037.2	+	ENSDARG00000107819	AL929161.1	rRNA
57987	chr9	18181501	18182000	*	0.00578873	0.0377771	20.0466	17874	ENSDART00000147954.2	+	ENSDARG00000094053	BX248332.1	processed_transcript
58071	chr9	18984001	18984500	*	4.81632e-05	0.000874642	29.2857	30473	ENSDART00000180845.1	-	ENSDARG00000038305	vgll3	vestigial-like family member 3
58102	chr9	19230001	19230500	*	0.00400543	0.0288199	-21.4869	-17624	ENSDART00000185312.1	+	ENSDARG00000109862	htr1fa	5-hydroxytryptamine (serotonin) receptor 1Fa
58155	chr9	19823501	19824000	*	1.3105e-14	2.15737e-12	45.3234	2035	ENSDART00000147399.2	+	ENSDARG00000093419	CR933734.1	processed_transcript
58261	chr9	21041501	21042000	*	2.87413e-07	1.09726e-05	-33.2091	25674	ENSDART00000180257.1	-	ENSDARG00000002582	tbx15	T-box transcription factor 15
58269	chr9	21104001	21104500	*	0.00206735	0.0175011	20.5733	-5589	ENSDART00000018570.5	-	ENSDARG00000011801	wars2	tryptophanyl tRNA synthetase 2%2C mitochondrial
58286	chr9	21315001	21315500	*	1.41735e-64	8.59814e-61	-27.346	8069	ENSDART00000004108.9	+	ENSDARG00000010281	xpo4	exportin 4
58410	chr9	22257001	22257500	*	9.67786e-10	6.6967e-08	-41.521	-11430	ENSDART00000114943.4	-	ENSDARG00000087164	crygm2d4	crystallin%2C gamma M2d4
58457	chr9	22713501	22714000	*	0.00358744	0.0265765	-31.9497	17870	ENSDART00000145263.2	+	ENSDARG00000012942	itgb5	integrin%2C beta 5
58485	chr9	23036001	23036500	*	0.000129507	0.00198375	23.5517	-2184	ENSDART00000122036.3	-	ENSDARG00000007396	rnd3b	Rho family GTPase 3b
58502	chr9	23273501	23274000	*	7.19548e-25	3.63752e-22	-42.2249	18093	ENSDART00000113241.4	+	ENSDARG00000079858	tmem163a	transmembrane protein 163a
58558	chr9	24212501	24213000	*	2.27187e-16	4.73606e-14	42.1053	2838	ENSDART00000133479.2	+	ENSDARG00000062423	zgc:153901	zgc:153901
58594	chr9	24668001	24668500	*	0.000313965	0.00403564	33.416	-40153	ENSDART00000065136.4	+	ENSDARG00000044355	CT030712.1	uncharacterized LOC100534830
58684	chr9	25766501	25767000	*	0.00703647	0.0434968	21.7857	-8816	ENSDART00000127834.4	+	ENSDARG00000062338	zeb2a	zinc finger E-box binding homeobox 2a
58828	chr9	27576001	27576500	*	0.00019016	0.00271175	-40.9091	72184	ENSDART00000017292.10	-	ENSDARG00000006383	stxbp5l	syntaxin binding protein 5-like
58830	chr9	27581501	27582000	*	3.33396e-16	6.86755e-14	-43.0346	66684	ENSDART00000017292.10	-	ENSDARG00000006383	stxbp5l	syntaxin binding protein 5-like
58907	chr9	28551001	28551500	*	0.00680988	0.0424945	-41.1381	-47077	ENSDART00000142623.3	+	ENSDARG00000094554	si:ch73-7i4.1	si:ch73-7i4.1
58908	chr9	28551501	28552000	*	1.40635e-05	0.000314058	-41.8561	-46577	ENSDART00000142623.3	+	ENSDARG00000094554	si:ch73-7i4.1	si:ch73-7i4.1
58932	chr9	28754001	28754500	*	0.00646396	0.0409188	-20.8744	31927	ENSDART00000147836.2	+	ENSDARG00000093211	CT573148.1	processed_transcript
59089	chr9	30640501	30641000	*	0.000424442	0.00511891	-25.5961	7319	ENSDART00000191310.1	+	ENSDARG00000075156	tbc1d4	TBC1 domain family%2C member 4
59135	chr9	31010501	31011000	*	0.00616187	0.0394928	-24.5455	-64896	ENSDART00000188042.1	+	ENSDARG00000029729	clybl	citrate lyase beta like
59238	chr9	32284001	32284500	*	0.00608491	0.039134	40	-4815	ENSDART00000144693.2	-	ENSDARG00000111758	BX530407.6	unprocessed_pseudogene
59239	chr9	32284501	32285000	*	0.00343354	0.0257466	-22.1717	-5315	ENSDART00000144693.2	-	ENSDARG00000111758	BX530407.6	unprocessed_pseudogene
59267	chr9	32709001	32709500	*	0.000359456	0.0044965	47.3684	20988	ENSDART00000147795.2	-	ENSDARG00000040948	olig1	oligodendrocyte transcription factor 1
59284	chr9	32775501	32776000	*	0.00699292	0.0433159	40.1786	9538	ENSDART00000115538.2	-	ENSDARG00000080682	CT030044.1	rRNA
59338	chr9	33422001	33422500	*	0.00172527	0.0152656	47.619	-670	ENSDART00000141542.2	+	ENSDARG00000093418	si:dkey-216e24.9	si:dkey-216e24.9
59370	chr9	33921501	33922000	*	2.83042e-07	1.0822e-05	-26.6927	0	ENSDART00000129500.2	-	ENSDARG00000090347	dre-mir-222a	dre-mir-222a
59422	chr9	34732001	34732500	*	1.68263e-05	0.00036416	-20.0397	20660	ENSDART00000179347.2	-	ENSDARG00000112331	BX601644.5	rRNA
59429	chr9	34804501	34805000	*	2.43855e-09	1.55063e-07	-20.9074	7884	ENSDART00000194689.1	-	ENSDARG00000117583	BX601644.7	lincRNA
59433	chr9	34829001	34829500	*	9.64701e-05	0.00155652	20.3509	2338	ENSDART00000194390.1	+	ENSDARG00000117399	BX601644.6	lincRNA
59594	chr9	36990001	36990500	*	3.8297e-06	0.00010418	-28.6603	22709	ENSDART00000059753.4	+	ENSDARG00000040777	inhbb	inhibin subunit beta B
59602	chr9	37043501	37044000	*	1.38499e-09	9.26331e-08	-51.5556	76209	ENSDART00000059753.4	+	ENSDARG00000040777	inhbb	inhibin subunit beta B
59603	chr9	37044001	37044500	*	2.2032e-25	1.1622e-22	-59.7143	76709	ENSDART00000059753.4	+	ENSDARG00000040777	inhbb	inhibin subunit beta B
59650	chr9	37637001	37637500	*	4.12469e-05	0.00076695	44.6131	0	ENSDART00000188143.1	-	ENSDARG00000061471	sema5ba	sema domain%2C seven thrombospondin repeats (type 1 and type 1-like)%2C transmembrane domain (TM) and short cytoplasmic domain%2C (semaphorin) 5Ba
59681	chr9	38003001	38003500	*	2.43464e-08	1.23027e-06	-30.4762	18390	ENSDART00000183482.1	-	ENSDARG00000091342	adcy5	adenylate cyclase 5
59751	chr9	38733501	38734000	*	9.44111e-34	1.03194e-30	-42.7586	-3612	ENSDART00000148262.3	+	ENSDARG00000075284	kansl1l	KAT8 regulatory NSL complex subunit 1-like
59761	chr9	38865001	38865500	*	1.65152e-15	3.08742e-13	-33.3461	-17888	ENSDART00000135902.3	+	ENSDARG00000055052	map2	microtubule-associated protein 2
59783	chr9	39155001	39155500	*	3.99936e-08	1.91035e-06	-30.3036	99711	ENSDART00000136848.2	-	ENSDARG00000095376	FP016012.1	processed_transcript
59970	chr9	41423001	41423500	*	0.00153951	0.0139934	21.1679	-21438	ENSDART00000059628.5	-	ENSDARG00000040700	nab1b	NGFI-A binding protein 1b (EGR1 binding protein 1)
60177	chr9	43671001	43671500	*	1.86326e-05	0.00039695	34.2593	-26741	ENSDART00000023684.10	-	ENSDARG00000014008	cwc22	CWC22 spliceosome associated protein homolog
60188	chr9	43719501	43720000	*	4.05394e-11	3.76897e-09	-34.3963	-55251	ENSDART00000184166.1	+	ENSDARG00000111149	BX470133.1	rRNA
60193	chr9	43768001	43768500	*	6.03592e-10	4.39831e-08	-25.5797	-6751	ENSDART00000184166.1	+	ENSDARG00000111149	BX470133.1	rRNA
60210	chr9	43886501	43887000	*	0.00118577	0.0114352	-60	31008	ENSDART00000176953.2	+	ENSDARG00000108162	BX649590.1	rRNA
60211	chr9	43887001	43887500	*	1.34646e-07	5.63122e-06	-56.1538	31508	ENSDART00000176953.2	+	ENSDARG00000108162	BX649590.1	rRNA
60313	chr9	44691001	44691500	*	5.20557e-09	3.05995e-07	25.3968	27129	ENSDART00000059261.5	-	ENSDARG00000040490	dusp19a	dual specificity phosphatase 19a
60322	chr9	44734001	44734500	*	2.875e-23	1.26382e-20	-45.9819	11736	ENSDART00000132696.2	+	ENSDARG00000060853	nckap1	NCK-associated protein 1
60398	chr9	45322501	45323000	*	0.000826238	0.00869366	21.5641	95402	ENSDART00000139954.2	+	ENSDARG00000092439	BX005364.1	processed_transcript
60465	chr9	45890501	45891000	*	1.14609e-09	7.82068e-08	-33.1635	43121	ENSDART00000171394.2	-	ENSDARG00000098349	hdac4	histone deacetylase 4
60466	chr9	45891001	45891500	*	8.63516e-28	5.63266e-25	-33.4554	42621	ENSDART00000171394.2	-	ENSDARG00000098349	hdac4	histone deacetylase 4
60476	chr9	45994001	45994500	*	0.000875973	0.0091	-22.925	-59882	ENSDART00000171394.2	-	ENSDARG00000098349	hdac4	histone deacetylase 4
60603	chr9	47037501	47038000	*	5.37561e-09	3.14164e-07	51.5217	-195323	ENSDART00000054137.8	-	ENSDARG00000025348	igfbp5b	insulin-like growth factor binding protein 5b
60610	chr9	47108501	47109000	*	2.83111e-08	1.4089e-06	-41.005	-266323	ENSDART00000054137.8	-	ENSDARG00000025348	igfbp5b	insulin-like growth factor binding protein 5b
60638	chr9	47385501	47386000	*	8.01071e-17	1.79984e-14	-54.9376	34508	ENSDART00000191158.1	-	ENSDARG00000116108	AL929460.1	rRNA
60679	chr9	47736001	47736500	*	0.00545355	0.0361821	23.4375	-81798	ENSDART00000015159.9	-	ENSDARG00000020845	tns1b	tensin 1b
60811	chr9	48703001	48703500	*	1.56898e-08	8.2514e-07	-83.5526	-1967	ENSDART00000178332.2	-	ENSDARG00000017882	rdh1	retinol dehydrogenase 1
60874	chr9	49201501	49202000	*	2.99704e-11	2.85641e-09	-22.0155	258032	ENSDART00000125090.3	+	ENSDARG00000087203	stk39	serine threonine kinase 39
60976	chr9	50061001	50061500	*	8.04489e-07	2.71128e-05	-25.3173	22656	ENSDART00000164712.2	+	ENSDARG00000102829	cobll1b	cordon-bleu WH2 repeat protein-like 1b
61020	chr9	50379001	50379500	*	2.13962e-05	0.000444737	26.0582	62082	ENSDART00000098687.5	+	ENSDARG00000068280	GRB14	growth factor receptor-bound protein 14
61034	chr9	50481501	50482000	*	5.87815e-08	2.69632e-06	-22.9015	-117362	ENSDART00000023105.8	+	ENSDARG00000008662	fign	fidgetin
61078	chr9	50701501	50702000	*	0.00327725	0.024848	31.355	-47388	ENSDART00000181015.1	+	ENSDARG00000008662	fign	fidgetin
61095	chr9	50806501	50807000	*	5.6793e-16	1.14081e-13	-21.8838	6146	ENSDART00000183135.1	+	ENSDARG00000113024	CABZ01053739.1	rRNA
61096	chr9	50807001	50807500	*	1.80293e-05	0.000386703	21.1489	6646	ENSDART00000183135.1	+	ENSDARG00000113024	CABZ01053739.1	rRNA
61123	chr9	50901501	50902000	*	1.05894e-10	9.06052e-09	32.7734	101146	ENSDART00000183135.1	+	ENSDARG00000113024	CABZ01053739.1	rRNA
61129	chr9	50906501	50907000	*	8.21049e-08	3.64224e-06	29.8755	106146	ENSDART00000183135.1	+	ENSDARG00000113024	CABZ01053739.1	rRNA
61164	chr9	51122501	51123000	*	0.00279254	0.0220436	-21.9697	-24380	ENSDART00000003913.10	+	ENSDARG00000018553	ifih1	interferon induced with helicase C domain 1
61246	chr9	51710501	51711000	*	4.11285e-12	4.52812e-10	-24.5139	54867	ENSDART00000169908.3	+	ENSDARG00000103823	rbms1b	RNA binding motif%2C single stranded interacting protein 1b
61361	chr9	52550501	52551000	*	5.44507e-05	0.000971375	22.2358	47344	ENSDART00000167922.2	-	ENSDARG00000099298	xrcc5	X-ray repair complementing defective repair in Chinese hamster cells 5
61466	chr9	53206001	53206500	*	2.08183e-12	2.40097e-10	-27.2283	-69856	ENSDART00000003310.8	+	ENSDARG00000008540	sox21b	SRY-box transcription factor 21b
61504	chr9	53415001	53415500	*	2.01741e-05	0.00042369	43.8187	6585	ENSDART00000162661.2	-	ENSDARG00000104219	gpc6b	glypican 6b
61530	chr9	53587001	53587500	*	0.000741106	0.00797835	-22.7513	-49013	ENSDART00000114022.3	-	ENSDARG00000074153	slitrk5b	SLIT and NTRK-like family%2C member 5b
61545	chr9	53736501	53737000	*	6.02864e-06	0.000153244	-20.7684	11093	ENSDART00000171993.2	+	ENSDARG00000100133	cnmd	chondromodulin
61550	chr9	53776501	53777000	*	8.37707e-19	2.42569e-16	42.8194	40144	ENSDART00000148764.3	-	ENSDARG00000053498	ednrbb	endothelin receptor type Bb
61551	chr9	53777001	53777500	*	3.01911e-05	0.000591473	35.737	39644	ENSDART00000148764.3	-	ENSDARG00000053498	ednrbb	endothelin receptor type Bb
61558	chr9	53810001	53810500	*	5.25168e-07	1.86579e-05	-31.3351	6644	ENSDART00000148764.3	-	ENSDARG00000053498	ednrbb	endothelin receptor type Bb
61564	chr9	53835001	53835500	*	2.05043e-11	2.01109e-09	-25.4936	-17728	ENSDART00000075537.8	-	ENSDARG00000053498	ednrbb	endothelin receptor type Bb
61572	chr9	53903001	53903500	*	0.000516471	0.00599347	-21.4286	-3896	ENSDART00000171986.2	-	ENSDARG00000101999	cog3	component of oligomeric golgi complex 3
61587	chr9	54034001	54034500	*	0.00222981	0.0185604	-21.4242	-4506	ENSDART00000112441.4	+	ENSDARG00000075685	tlr7	toll-like receptor 7
61621	chr9	54206001	54206500	*	0.00076119	0.00813895	-24.8044	26697	ENSDART00000189829.1	+	ENSDARG00000077777	tmsb4x	thymosin beta 4 X-linked
61633	chr9	54282501	54283000	*	0.00819012	0.0485314	-23.6179	-7896	ENSDART00000149175.2	+	ENSDARG00000006206	pou4f3	POU class 4 homeobox 3
61696	chr9	54744001	54744500	*	0.00562991	0.0370101	-22.0238	27567	ENSDART00000000552.12	+	ENSDARG00000000529	ofd1	OFD1 centriole and centriolar satellite protein
61716	chr9	54883001	54883500	*	2.23693e-14	3.49742e-12	-21.8256	2191	ENSDART00000193060.1	-	ENSDARG00000113153	AL732610.1	rRNA
61753	chr9	55159501	55160000	*	7.09812e-20	2.29651e-17	-42.17	5089	ENSDART00000182924.1	+	ENSDARG00000112637	ANOS1	anosmin-1-like
61779	chr9	55340001	55340500	*	4.51545e-10	3.37343e-08	90.9091	18681	ENSDART00000111111.4	+	ENSDARG00000077761	nlgn4xb	neuroligin 4 X-linked b
61815	chr9	55541501	55542000	*	0.00292753	0.0228563	22.2549	5498	ENSDART00000192364.1	+	ENSDARG00000076309	mxra5b	matrix-remodelling associated 5b
61875	chr9	55947001	55947500	*	7.26317e-06	0.00017962	-21.5517	-625	ENSDART00000161536.2	-	ENSDARG00000102334	SH3RF3	si:ch211-124n19.2
61884	chr9	56004001	56004500	*	2.59977e-05	0.000521962	-20.3831	-57625	ENSDART00000161536.2	-	ENSDARG00000102334	SH3RF3	si:ch211-124n19.2
61906	chr9	56091501	56092000	*	2.29261e-11	2.23597e-09	29.1739	-361	ENSDART00000178362.2	-	ENSDARG00000108967	CABZ01032671.1	rRNA
61938	chr9	56291501	56292000	*	0.00705769	0.0435969	35.6522	-19037	ENSDART00000039235.8	-	ENSDARG00000023188	lcp1	lymphocyte cytosolic protein 1 (L-plastin)
61940	chr9	56327001	56327500	*	0.00463483	0.0321153	20.4953	-54537	ENSDART00000039235.8	-	ENSDARG00000023188	lcp1	lymphocyte cytosolic protein 1 (L-plastin)
62027	chr10	201501	202000	*	6.51279e-18	1.64963e-15	20.3989	6587	ENSDART00000144671.1	-	ENSDARG00000040620	psmg1	proteasome (prosome%2C macropain) assembly chaperone 1
62153	chr10	856001	856500	*	3.87806e-05	0.000729363	-21.726	50759	ENSDART00000191765.1	+	ENSDARG00000112729	CU694495.1	rRNA
62175	chr10	983001	983500	*	0.000274643	0.00362941	-23.5281	-69091	ENSDART00000123405.3	+	ENSDARG00000087341	unc5c	unc-5 netrin receptor C
62179	chr10	1025501	1026000	*	3.32383e-11	3.13829e-09	22.1423	-26591	ENSDART00000123405.3	+	ENSDARG00000087341	unc5c	unc-5 netrin receptor C
62291	chr10	1777501	1778000	*	4.30082e-05	0.000793861	-20.5882	10377	ENSDART00000123842.4	-	ENSDARG00000040087	epb41l4a	erythrocyte membrane protein band 4.1 like 4A
62351	chr10	2209001	2209500	*	0.00069504	0.00758927	-23.7565	-22523	ENSDART00000097695.6	+	ENSDARG00000067824	cntnap3	contactin associated protein like 3
62397	chr10	2422001	2422500	*	5.10248e-05	0.000918633	-33.0065	100089	ENSDART00000081926.5	-	ENSDARG00000010023	CU856539.1	hippocampus abundant transcript 1 protein-like
62477	chr10	2914501	2915000	*	0.00201059	0.0171414	-21.3239	15395	ENSDART00000147031.2	+	ENSDARG00000013024	erap1a	endoplasmic reticulum aminopeptidase 1a
62504	chr10	3078501	3079000	*	2.29307e-17	5.47659e-15	64.3357	28867	ENSDART00000081794.6	+	ENSDARG00000075054	rasgrf2a	Ras protein-specific guanine nucleotide-releasing factor 2a
62543	chr10	3252501	3253000	*	5.1213e-29	3.74308e-26	-20.0831	5074	ENSDART00000113162.4	-	ENSDARG00000076724	pi4kaa	phosphatidylinositol 4-kinase%2C catalytic%2C alpha a
62563	chr10	3468001	3468500	*	0.00168337	0.014979	-20.7692	37572	ENSDART00000185493.1	+	ENSDARG00000020334	ptpn11a	protein tyrosine phosphatase non-receptor type 11a
62585	chr10	3623001	3623500	*	2.75468e-07	1.05698e-05	-22.6429	102747	ENSDART00000003242.6	+	ENSDARG00000008948	pla2g3	phospholipase A2 group III
62604	chr10	3736501	3737000	*	2.81771e-11	2.70035e-09	24.3522	31767	ENSDART00000176563.2	-	ENSDARG00000107965	FP236598.1	rRNA
62729	chr10	4459001	4459500	*	0.0036991	0.0271638	-25.8721	-33777	ENSDART00000117940.3	+	ENSDARG00000083624	dre-mir-430a-1	dre-mir-430a-1
62742	chr10	4534501	4535000	*	4.76249e-08	2.23614e-06	-27.6818	34560	ENSDART00000125299.4	+	ENSDARG00000090752	plk2a	polo-like kinase 2a (Drosophila)
62752	chr10	4581501	4582000	*	1.93733e-12	2.24713e-10	-25.3261	81560	ENSDART00000125299.4	+	ENSDARG00000090752	plk2a	polo-like kinase 2a (Drosophila)
62804	chr10	4965501	4966000	*	2.71939e-10	2.1355e-08	-37.8472	993	ENSDART00000144284.2	+	ENSDARG00000079815	lyrm7	LYR motif containing 7
62863	chr10	5361001	5361500	*	0.000257646	0.00345293	26.7361	-48008	ENSDART00000154208.2	+	ENSDARG00000097088	si:dkey-60d5.3	si:dkey-60d5.3
63071	chr10	6867001	6867500	*	1.58505e-15	2.97691e-13	-22.8982	0	ENSDART00000109744.4	-	ENSDARG00000078441	ppip5k2	diphosphoinositol pentakisphosphate kinase 2
63106	chr10	7062501	7063000	*	7.87874e-06	0.000192645	-20.3536	-20739	ENSDART00000163673.2	+	ENSDARG00000104820	psd3l	pleckstrin and Sec7 domain containing 3%2C like
63174	chr10	7620001	7620500	*	9.24891e-05	0.0015022	-26.2012	15824	ENSDART00000167954.2	-	ENSDARG00000098902	ubxn8	UBX domain protein 8
63253	chr10	8276501	8277000	*	1.37699e-08	7.3146e-07	-30.513	5816	ENSDART00000181828.1	-	ENSDARG00000053381	plpp1a	phospholipid phosphatase 1a
63325	chr10	8887501	8888000	*	0.00253069	0.0204537	31.3172	1734	ENSDART00000139466.4	+	ENSDARG00000062974	itga2.2	integrin%2C alpha 2 (CD49B%2C alpha 2 subunit of VLA-2 receptor)%2C tandem duplicate 2
63383	chr10	9294001	9294500	*	2.66738e-08	1.33563e-06	-43.6364	12012	ENSDART00000139156.2	+	ENSDARG00000093531	slc37a4b	solute carrier family 37 member 4b
63487	chr10	10210501	10211000	*	1.62289e-20	5.56213e-18	-26.1091	48	ENSDART00000144214.2	+	ENSDARG00000028099	sh2d3ca	SH2 domain containing 3Ca
63528	chr10	10703501	10704000	*	0.000163694	0.00240054	-23.7494	10222	ENSDART00000137797.2	-	ENSDARG00000093881	CT027791.1	processed_transcript
63577	chr10	11140001	11140500	*	5.8308e-35	6.9356e-32	-36.4431	24149	ENSDART00000176468.2	+	ENSDARG00000106421	CR931761.1	rRNA
63792	chr10	12418001	12418500	*	2.2334e-06	6.5658e-05	-22.8709	84750	ENSDART00000181797.1	+	ENSDARG00000113923	CR388225.1	rRNA
63853	chr10	12814501	12815000	*	7.31072e-09	4.11594e-07	-25.6566	-161990	ENSDART00000169347.2	-	ENSDARG00000104560	CT990561.2	uncharacterized LOC555422
63903	chr10	13196001	13196500	*	1.12296e-06	3.62066e-05	-34.0909	-13080	ENSDART00000000887.9	+	ENSDARG00000000804	rassf6	Ras association domain family member 6
63938	chr10	13541501	13542000	*	3.65726e-07	1.35405e-05	-20.6311	65144	ENSDART00000192880.1	-	ENSDARG00000111562	BX293994.2	rRNA
64027	chr10	14403501	14404000	*	4.91422e-08	2.30203e-06	-37.9769	84155	ENSDART00000131727.2	-	ENSDARG00000069543	galt	galactose-1-phosphate uridylyltransferase
64170	chr10	15816001	15816500	*	0.00227668	0.0188599	-24.1597	13062	ENSDART00000137719.2	+	ENSDARG00000074328	apba1b	amyloid beta (A4) precursor protein-binding%2C family A%2C member 1b
64231	chr10	16202001	16202500	*	0.000973797	0.00985308	32.4751	11030	ENSDART00000179681.1	+	ENSDARG00000114472	ctxn3	cortexin 3
64307	chr10	17112501	17113000	*	5.5737e-05	0.000988364	-25	-6917	ENSDART00000131120.2	+	ENSDARG00000115663	BX324123.6	snoRNA
64355	chr10	17662501	17663000	*	1.02955e-26	6.15328e-24	-42.1637	-6673	ENSDART00000140401.2	+	ENSDARG00000014939	kcnn2	potassium calcium-activated channel subfamily N member 2
64356	chr10	17663001	17663500	*	0.00221485	0.0184624	-38.7519	-6173	ENSDART00000140401.2	+	ENSDARG00000014939	kcnn2	potassium calcium-activated channel subfamily N member 2
64358	chr10	17677501	17678000	*	6.28571e-05	0.0010925	-28.2353	-3074	ENSDART00000057500.6	+	ENSDARG00000039345	drg1	developmentally regulated GTP binding protein 1
64371	chr10	17762501	17763000	*	0.000168292	0.00245531	-39.3688	-13981	ENSDART00000141693.2	+	ENSDARG00000039351	ccl19b	chemokine (C-C motif) ligand 19b
64418	chr10	18368501	18369000	*	0.00132615	0.0124638	-22.1721	94935	ENSDART00000133116.2	-	ENSDARG00000078839	LRRTM4	si:dkey-28o19.1
64425	chr10	18451501	18452000	*	6.73952e-17	1.53124e-14	46.5615	11935	ENSDART00000133116.2	-	ENSDARG00000078839	LRRTM4	si:dkey-28o19.1
64448	chr10	18727001	18727500	*	6.12746e-11	5.49464e-09	28.9892	-71427	ENSDART00000194996.1	+	ENSDARG00000117452	AL928714.1	lincRNA
64487	chr10	19225501	19226000	*	1.74341e-05	0.000375505	-35.1415	-84688	ENSDART00000141364.2	+	ENSDARG00000080015	lrrtm4l1	leucine rich repeat transmembrane neuronal 4 like 1
64501	chr10	19480001	19480500	*	0.00601975	0.0388365	27.658	17415	ENSDART00000132084.2	-	ENSDARG00000092976	si:ch211-127i16.2	si:ch211-127i16.2
64554	chr10	20310001	20310500	*	0.000252473	0.00340201	-33.003	28614	ENSDART00000144378.3	-	ENSDARG00000061419	zmat4b	zinc finger%2C matrin-type 4b
64595	chr10	20799001	20799500	*	5.36535e-10	3.9524e-08	-21.5921	89261	ENSDART00000145584.2	-	ENSDARG00000093141	BX004800.1	processed_transcript
64611	chr10	20961501	20962000	*	6.89884e-08	3.11737e-06	-31.4815	-52946	ENSDART00000189844.1	-	ENSDARG00000111041	BX004800.2	rRNA
64612	chr10	20971001	20971500	*	2.23285e-05	0.000460565	-22.6511	-62446	ENSDART00000189844.1	-	ENSDARG00000111041	BX004800.2	rRNA
64640	chr10	21235501	21236000	*	4.68225e-09	2.78531e-07	-24.3974	-564	ENSDART00000183410.1	+	ENSDARG00000116352	BX004886.1	rRNA
64641	chr10	21240501	21241000	*	1.06045e-06	3.44196e-05	38.4173	3939	ENSDART00000183410.1	+	ENSDARG00000116352	BX004886.1	rRNA
64642	chr10	21241001	21241500	*	2.27552e-06	6.66382e-05	43.9423	4439	ENSDART00000183410.1	+	ENSDARG00000116352	BX004886.1	rRNA
64682	chr10	21818501	21819000	*	0.000592478	0.00669306	-38.6364	11006	ENSDART00000164634.2	+	ENSDARG00000100829	pcdh1g32	protocadherin 1 gamma 32
64712	chr10	22247501	22248000	*	4.39283e-06	0.000116776	24.68	1445	ENSDART00000148831.2	-	ENSDARG00000043907	fgf11b	fibroblast growth factor 11b
64808	chr10	23354501	23355000	*	4.5452e-11	4.17768e-09	-22.8981	3358	ENSDART00000135475.2	-	ENSDARG00000009930	cadm2a	cell adhesion molecule 2a
64826	chr10	23572501	23573000	*	5.43199e-14	7.94988e-12	-44.4272	18970	ENSDART00000159654.2	+	ENSDARG00000102680	CR847844.2	protein_coding
64830	chr10	23638501	23639000	*	0.00703528	0.0434917	-23.3631	84970	ENSDART00000159654.2	+	ENSDARG00000102680	CR847844.2	protein_coding
64928	chr10	24968001	24968500	*	9.91716e-10	6.84424e-08	-36.2548	-6692	ENSDART00000037303.6	-	ENSDARG00000102034	si:ch211-214k5.3	si:ch211-214k5.3
64964	chr10	25281501	25282000	*	0.00724449	0.044452	20.5029	9148	ENSDART00000140186.2	+	ENSDARG00000112889	rab38b	RAB38b%2C member of RAS oncogene family
64965	chr10	25282001	25282500	*	0.00804584	0.047931	-40.3226	9648	ENSDART00000140186.2	+	ENSDARG00000112889	rab38b	RAB38b%2C member of RAS oncogene family
64993	chr10	25693001	25693500	*	6.7238e-05	0.00115598	21.3256	5860	ENSDART00000135058.2	-	ENSDARG00000043848	sod1	superoxide dismutase 1%2C soluble
65084	chr10	26762001	26762500	*	0.00040342	0.00492312	22.8886	-3885	ENSDART00000143466.2	+	ENSDARG00000094211	CR545465.1	antisense
65088	chr10	26795501	26796000	*	0.000310738	0.00400093	-26.9198	-2054	ENSDART00000141955.3	-	ENSDARG00000056603	mcf2b	MCF.2 cell line derived transforming sequence b
65149	chr10	27275501	27276000	*	5.50363e-05	0.000979662	-30.4348	-51675	ENSDART00000185138.1	-	ENSDARG00000056427	auts2a	activator of transcription and developmental regulator AUTS2 a
65156	chr10	27345001	27345500	*	3.11997e-06	8.74822e-05	-21.1014	68863	ENSDART00000179446.2	-	ENSDARG00000113489	AL844197.1	rRNA
65159	chr10	27363001	27363500	*	4.76348e-15	8.42475e-13	-37.1429	50863	ENSDART00000179446.2	-	ENSDARG00000113489	AL844197.1	rRNA
65166	chr10	27450001	27450500	*	0.0047649	0.0327596	-26.1567	-35640	ENSDART00000179446.2	-	ENSDARG00000113489	AL844197.1	rRNA
65186	chr10	27718001	27718500	*	0.00368537	0.0270908	-21.0784	23294	ENSDART00000189808.1	-	ENSDARG00000056427	auts2a	activator of transcription and developmental regulator AUTS2 a
65204	chr10	27999501	28000000	*	3.54393e-23	1.53651e-20	37.5037	27491	ENSDART00000185445.1	-	ENSDARG00000069085	ints2	integrator complex subunit 2
65210	chr10	28076001	28076500	*	0.000751557	0.00806031	38.3333	41241	ENSDART00000134491.2	-	ENSDARG00000053884	med13a	mediator complex subunit 13a
65224	chr10	28272501	28273000	*	1.12237e-08	6.10371e-07	-24.8222	19825	ENSDART00000118706.2	+	ENSDARG00000081078	CU207388.1	rRNA
65252	chr10	28663501	28664000	*	9.04985e-42	1.50409e-38	-91.6084	76002	ENSDART00000137508.3	+	ENSDARG00000015199	cblb	Cbl proto-oncogene B%2C E3 ubiquitin protein ligase
65256	chr10	28690501	28691000	*	0.00269348	0.0214457	39.026	70455	ENSDART00000129400.4	-	ENSDARG00000026531	alcama	activated leukocyte cell adhesion molecule a
65266	chr10	28812001	28812500	*	1.24222e-06	3.93306e-05	-24.9302	23272	ENSDART00000192220.1	-	ENSDARG00000026531	alcama	activated leukocyte cell adhesion molecule a
65269	chr10	28830001	28830500	*	8.35997e-17	1.86793e-14	-24.7989	5272	ENSDART00000192220.1	-	ENSDARG00000026531	alcama	activated leukocyte cell adhesion molecule a
65383	chr10	30058501	30059000	*	0.000179403	0.0025857	29.5556	94817	ENSDART00000182990.1	+	ENSDARG00000018065	ntm	neurotrimin
65392	chr10	30156001	30156500	*	6.52122e-16	1.2907e-13	35.5389	192317	ENSDART00000182990.1	+	ENSDARG00000018065	ntm	neurotrimin
65415	chr10	30436501	30437000	*	0.00786269	0.0471531	25.4902	-61081	ENSDART00000136398.2	+	ENSDARG00000018065	ntm	neurotrimin
65509	chr10	31439001	31439500	*	0.000932641	0.00955292	57.5	1001	ENSDART00000024778.9	-	ENSDARG00000005645	robo3	roundabout%2C axon guidance receptor%2C homolog 3 (Drosophila)
65556	chr10	31830501	31831000	*	2.26906e-10	1.80998e-08	-31.3158	21277	ENSDART00000087898.3	+	ENSDARG00000061549	foxo1b	forkhead box O1 b
65587	chr10	32135501	32136000	*	0.00165834	0.0148116	-23.6688	31198	ENSDART00000099880.4	+	ENSDARG00000014796	wnt11	wingless-type MMTV integration site family%2C member 11
65632	chr10	32618001	32618500	*	5.88246e-06	0.000149905	-33.0447	-7226	ENSDART00000017436.9	-	ENSDARG00000019228	mogat2	monoacylglycerol O-acyltransferase 2
65635	chr10	32626001	32626500	*	0.000788634	0.00837775	24.4422	13440	ENSDART00000126952.3	-	ENSDARG00000068923	umodl1	uromodulin-like 1
65649	chr10	32746501	32747000	*	0.00107252	0.0106147	30.1364	63414	ENSDART00000063551.6	+	ENSDARG00000026499	ppm1e	protein phosphatase%2C Mg2+/Mn2+ dependent%2C 1E
65685	chr10	33171501	33172000	*	0.00190169	0.0164498	24.7273	0	ENSDART00000159666.3	+	ENSDARG00000062592	myl10	myosin%2C light chain 10%2C regulatory
65794	chr10	34528501	34529000	*	9.77573e-06	0.00023102	-36.63	-94183	ENSDART00000114630.4	+	ENSDARG00000070080	nbeaa	neurobeachin a
65811	chr10	34661501	34662000	*	1.62781e-11	1.62282e-09	-30.1727	-23135	ENSDART00000184999.1	+	ENSDARG00000070080	nbeaa	neurobeachin a
65812	chr10	34662001	34662500	*	1.19477e-06	3.80964e-05	-32.3063	-22635	ENSDART00000184999.1	+	ENSDARG00000070080	nbeaa	neurobeachin a
65849	chr10	35044501	35045000	*	8.13578e-05	0.00135217	-32.1698	6692	ENSDART00000190711.1	-	ENSDARG00000078658	supt20	SPT20 homolog%2C SAGA complex component
66066	chr10	37051501	37052000	*	0.00162868	0.0146144	24.5654	-9270	ENSDART00000155277.2	-	ENSDARG00000097288	BX323076.2	sense_intronic
66078	chr10	37139501	37140000	*	9.29803e-14	1.29518e-11	32.2104	2039	ENSDART00000114909.4	+	ENSDARG00000068716	cuedc1a	CUE domain containing 1a
66079	chr10	37140001	37140500	*	6.23179e-06	0.000157763	50	2539	ENSDART00000114909.4	+	ENSDARG00000068716	cuedc1a	CUE domain containing 1a
66126	chr10	37568001	37568500	*	0.000565878	0.00645567	-20.0957	64147	ENSDART00000141183.2	+	ENSDARG00000033901	msi2a	musashi RNA-binding protein 2a
66139	chr10	37679501	37680000	*	7.14347e-12	7.60925e-10	-34.4581	175647	ENSDART00000141183.2	+	ENSDARG00000033901	msi2a	musashi RNA-binding protein 2a
66176	chr10	38118001	38118500	*	8.18578e-06	0.00019871	-23.1312	31496	ENSDART00000194867.1	-	ENSDARG00000117621	FP016248.1	lincRNA
66184	chr10	38164501	38165000	*	1.69996e-13	2.29422e-11	-21.0307	3079	ENSDART00000194297.1	-	ENSDARG00000117621	FP016248.1	lincRNA
66190	chr10	38248001	38248500	*	0.000263239	0.00351236	31.9838	-4151	ENSDART00000166108.2	-	ENSDARG00000012314	usp25	ubiquitin specific peptidase 25
66218	chr10	38498001	38498500	*	0.00338056	0.0254452	21.1427	0	ENSDART00000111234.4	-	ENSDARG00000077284	gdpd5a	glycerophosphodiester phosphodiesterase domain containing 5a
66271	chr10	38950001	38950500	*	3.52518e-21	1.32006e-18	-26.7	61015	ENSDART00000075123.5	-	ENSDARG00000053130	pcp4a	Purkinje cell protein 4a
66350	chr10	39489001	39489500	*	8.18135e-17	1.83139e-14	-33.2739	12403	ENSDART00000135756.3	+	ENSDARG00000075806	kirrel3a	kirre like nephrin family adhesion molecule 3a
66353	chr10	39504501	39505000	*	0.000239492	0.00325603	-21.9426	27903	ENSDART00000135756.3	+	ENSDARG00000075806	kirrel3a	kirre like nephrin family adhesion molecule 3a
66356	chr10	39539501	39540000	*	4.38534e-06	0.000116603	-23.4127	62903	ENSDART00000135756.3	+	ENSDARG00000075806	kirrel3a	kirre like nephrin family adhesion molecule 3a
66439	chr10	40056001	40056500	*	2.84103e-11	2.72055e-09	21.139	103008	ENSDART00000183077.1	+	ENSDARG00000116937	BX927333.1	CXADR like membrane protein
66534	chr10	41135501	41136000	*	0.00546227	0.0362241	-42.3077	20349	ENSDART00000058622.8	-	ENSDARG00000077686	aak1b	AP2 associated kinase 1b
66571	chr10	41400001	41400500	*	4.04003e-66	2.88331e-62	52.6994	0	ENSDART00000009838.7	-	ENSDARG00000019897	gpat4	glycerol-3-phosphate acyltransferase 4
66591	chr10	41530501	41531000	*	0.00766988	0.0463427	20.8696	-18819	ENSDART00000114210.5	+	ENSDARG00000078258	CABZ01049847.1	gamma-glutamyltransferase 5b
66611	chr10	41713501	41714000	*	3.27592e-05	0.000632691	-20.1161	45020	ENSDART00000127073.3	+	ENSDARG00000091128	lrrc75bb	leucine rich repeat containing 75Bb
66680	chr10	42169001	42169500	*	2.45824e-09	1.5607e-07	-34.375	-482	ENSDART00000190905.1	+	ENSDARG00000112575	CU467905.1	caspase 17%2C apoptosis-related cysteine peptidase
66772	chr10	42781001	42781500	*	8.11306e-06	0.000197261	-28.286	-4658	ENSDART00000190653.1	-	ENSDARG00000090219	wdr45	WD repeat domain 45
66823	chr10	42998001	42998500	*	0.000775362	0.00827008	-23.4314	30307	ENSDART00000158548.2	-	ENSDARG00000099727	ssbp2	single-stranded DNA binding protein 2
66942	chr10	43752001	43752500	*	2.87468e-13	3.74625e-11	38.4586	6980	ENSDART00000134016.2	-	ENSDARG00000011825	cetn3	centrin 3
66958	chr10	43858001	43858500	*	7.92286e-31	6.72206e-28	-45.6597	-7698	ENSDART00000180052.1	-	ENSDARG00000073675	tlr8b	toll-like receptor 8b
66965	chr10	43912501	43913000	*	2.35473e-07	9.18419e-06	-75.8621	15938	ENSDART00000086220.5	-	ENSDARG00000060871	mctp1b	multiple C2 domains%2C transmembrane 1b
67068	chr10	44713001	44713500	*	0.00160591	0.0144637	-33.4886	-6197	ENSDART00000158087.2	+	ENSDARG00000101557	scarb1	scavenger receptor class B%2C member 1
67088	chr10	44849001	44849500	*	0.00036285	0.00453055	21.6484	12832	ENSDART00000159370.2	+	ENSDARG00000104387	SLC4A5	si:ch211-48m9.1
67108	chr10	45057001	45057500	*	1.10217e-14	1.84191e-12	-29.7297	1387	ENSDART00000159347.2	-	ENSDARG00000100116	mrps24	mitochondrial ribosomal protein S24
67257	chr11	447501	448000	*	1.4326e-11	1.43528e-09	-28.2182	7198	ENSDART00000082517.6	+	ENSDARG00000059404	rab43	RAB43%2C member RAS oncogene family
67276	chr11	583501	584000	*	1.2879e-13	1.76561e-11	42.3739	0	ENSDART00000189415.1	+	ENSDARG00000100728	mkrn2os.2	MKRN2 opposite strand%2C tandem duplicate 2
67346	chr11	1174501	1175000	*	0.000360916	0.00451059	22.0047	-42933	ENSDART00000173228.2	-	ENSDARG00000087981	slc6a11b	solute carrier family 6 member 11b
67361	chr11	1225501	1226000	*	2.82098e-33	2.9253e-30	-27.9011	65013	ENSDART00000158390.2	-	ENSDARG00000063433	atp2b2	ATPase plasma membrane Ca2+ transporting 2
67453	chr11	1607001	1607500	*	1.92519e-05	0.000407273	-20.499	-848	ENSDART00000162438.2	+	ENSDARG00000104649	si:dkey-40c23.2	si:dkey-40c23.2
67491	chr11	1837001	1837500	*	6.21485e-13	7.69416e-11	-40.5279	-8287	ENSDART00000173062.2	+	ENSDARG00000097827	lrp1aa	low density lipoprotein receptor-related protein 1Aa
67503	chr11	1876501	1877000	*	9.38658e-06	0.00022304	-24.3056	4882	ENSDART00000173315.2	+	ENSDARG00000044179	rbms2a	RNA binding motif%2C single stranded interacting protein 2a
67639	chr11	2950501	2951000	*	0.000479326	0.00565381	20.6335	47911	ENSDART00000093108.6	+	ENSDARG00000009733	kif21b	kinesin family member 21B
67662	chr11	3111501	3112000	*	0.00017896	0.00258085	-21.8182	-64686	ENSDART00000118634.2	+	ENSDARG00000080608	dre-mir-724	dre-mir-724
67829	chr11	4268501	4269000	*	0.00292282	0.0228254	-26.5306	17011	ENSDART00000171558.2	-	ENSDARG00000100321	BX248331.1	protein_coding
67874	chr11	4526001	4526500	*	9.09068e-08	3.98789e-06	-59.9399	69932	ENSDART00000181615.1	-	ENSDARG00000104993	si:ch211-63i20.3	si:ch211-63i20.3
68005	chr11	5340001	5340500	*	9.79928e-11	8.42007e-09	-23.1399	-128129	ENSDART00000013203.9	+	ENSDARG00000006963	cse1l	CSE1 chromosome segregation 1-like (yeast)
68019	chr11	5442501	5443000	*	2.83514e-06	8.0841e-05	-100	-25629	ENSDART00000013203.9	+	ENSDARG00000006963	cse1l	CSE1 chromosome segregation 1-like (yeast)
68052	chr11	5664001	5664500	*	1.08042e-05	0.0002516	-34.3809	-1825	ENSDART00000092270.7	+	ENSDARG00000063254	r3hdm4	R3H domain containing 4
68054	chr11	5667501	5668000	*	0.00193975	0.0166957	-27.2591	1178	ENSDART00000092270.7	+	ENSDARG00000063254	r3hdm4	R3H domain containing 4
68063	chr11	5733001	5733500	*	0.00187864	0.0162958	-22.0779	51241	ENSDART00000179139.2	+	ENSDARG00000070843	arid3a	AT rich interactive domain 3A (BRIGHT-like)
68069	chr11	5780001	5780500	*	0.00136835	0.0127637	-24.1089	-36702	ENSDART00000126084.3	+	ENSDARG00000089646	ctdspl3	CTD (carboxy-terminal domain%2C RNA polymerase II%2C polypeptide A) small phosphatase like 3
68114	chr11	5970501	5971000	*	5.94119e-08	2.72215e-06	-43.1277	-16854	ENSDART00000123601.4	-	ENSDARG00000076074	dda1	DET1 and DDB1 associated 1
68149	chr11	6190501	6191000	*	9.65876e-05	0.00155792	-28.1746	-2089	ENSDART00000161952.2	-	ENSDARG00000074772	ccl44	chemokine (C-C motif) ligand 44
68376	chr11	8138001	8138500	*	0.00767883	0.0463829	-23.8498	8323	ENSDART00000011183.9	+	ENSDARG00000001782	prkacba	protein kinase%2C cAMP-dependent%2C catalytic%2C beta a
68445	chr11	8803001	8803500	*	1.36533e-22	5.71209e-20	-39.5342	-20131	ENSDART00000158546.2	-	ENSDARG00000100658	si:ch211-51h4.2	si:ch211-51h4.2
68448	chr11	8821501	8822000	*	0.000129579	0.00198453	-26.2363	-38631	ENSDART00000158546.2	-	ENSDARG00000100658	si:ch211-51h4.2	si:ch211-51h4.2
68469	chr11	9053001	9053500	*	0.000992379	0.0100018	-25.2568	213598	ENSDART00000124127.3	-	ENSDARG00000086489	CU179643.1	lincRNA
68524	chr11	9591001	9591500	*	2.37788e-05	0.000484548	-24.955	-77954	ENSDART00000193508.1	-	ENSDARG00000086489	CU179643.1	lincRNA
68545	chr11	9815501	9816000	*	1.18731e-08	6.40234e-07	-20.5428	-7146	ENSDART00000167465.2	-	ENSDARG00000077710	nlgn1	neuroligin 1
68574	chr11	10151001	10151500	*	3.13714e-07	1.18204e-05	-22.9847	-165587	ENSDART00000123359.3	-	ENSDARG00000077710	nlgn1	neuroligin 1
68703	chr11	11441501	11442000	*	0.00249168	0.0202117	22.5737	43	ENSDART00000181697.1	+	ENSDARG00000115919	BX324177.22	misc_RNA
68787	chr11	12206501	12207000	*	3.88857e-27	2.41942e-24	-95.5844	-1909	ENSDART00000193681.1	+	ENSDARG00000115036	BX469912.15	misc_RNA
68840	chr11	12625001	12625500	*	2.53768e-06	7.33591e-05	-27.5371	1448	ENSDART00000181045.1	+	ENSDARG00000112907	CR450764.9	misc_RNA
68860	chr11	12920501	12921000	*	5.20237e-33	5.25989e-30	52.1713	-9157	ENSDART00000167237.2	+	ENSDARG00000099142	CR762408.1	processed_transcript
68885	chr11	13234501	13235000	*	4.00836e-14	5.99656e-12	-23.5953	10222	ENSDART00000102557.5	+	ENSDARG00000070078	abcb11b	ATP-binding cassette%2C sub-family B (MDR/TAP)%2C member 11b
68941	chr11	13838501	13839000	*	1.6861e-05	0.000364845	20.1282	20934	ENSDART00000178164.2	+	ENSDARG00000106151	CR555295.2	rRNA
68959	chr11	14015501	14016000	*	0.00104021	0.0103755	-22.7431	11261	ENSDART00000171076.2	+	ENSDARG00000098667	grin3bb	glutamate receptor%2C ionotropic%2C N-methyl-D-aspartate 3Bb
69076	chr11	14896001	14896500	*	2.23304e-07	8.77354e-06	20.8198	-6209	ENSDART00000163109.2	+	ENSDARG00000101381	CU019562.2	lincRNA
69131	chr11	15233001	15233500	*	5.19023e-62	2.62381e-58	-47.6337	48403	ENSDART00000160441.2	-	ENSDARG00000009724	rpn2	ribophorin II
69162	chr11	15441001	15441500	*	1.31101e-05	0.000295817	-20.5073	-5507	ENSDART00000101175.4	-	ENSDARG00000069481	ghrh	growth hormone releasing hormone
69258	chr11	16120001	16120500	*	6.21054e-14	8.95962e-12	-20.1124	-2286	ENSDART00000191223.1	+	ENSDARG00000114737	CR854846.2	misc_RNA
69260	chr11	16127501	16128000	*	8.19782e-24	3.73915e-21	-20.4661	0	ENSDART00000186102.1	-	ENSDARG00000112374	CR854846.1	misc_RNA
69301	chr11	16561501	16562000	*	1.48182e-14	2.41971e-12	-22.1648	-12625	ENSDART00000104072.6	+	ENSDARG00000070698	kbtbd8	kelch repeat and BTB (POZ) domain containing 8
69335	chr11	16838501	16839000	*	2.02335e-07	8.06462e-06	-31.6237	136191	ENSDART00000122222.3	-	ENSDARG00000044914	suclg2	succinate-CoA ligase%2C GDP-forming%2C beta subunit
69364	chr11	17259001	17259500	*	0.00194204	0.0167084	-22.9429	-69065	ENSDART00000185998.1	+	ENSDARG00000111469	CR631124.1	rRNA
69376	chr11	17402501	17403000	*	3.67551e-07	1.35957e-05	-23.5909	-37591	ENSDART00000184157.1	+	ENSDARG00000088837	BX571952.1	processed_transcript
69408	chr11	17636501	17637000	*	4.04922e-05	0.000756396	-27.7302	76988	ENSDART00000090401.5	-	ENSDARG00000062471	tafa4b	TAFA chemokine like family member 4b
69497	chr11	18499501	18500000	*	3.02527e-09	1.8794e-07	23.2822	-30932	ENSDART00000155474.3	-	ENSDARG00000088801	fgd5a	FYVE%2C RhoGEF and PH domain containing 5a
69528	chr11	18781501	18782000	*	0.000523754	0.00605713	-23.7013	9835	ENSDART00000156431.2	-	ENSDARG00000002037	pfkfb2b	6-phosphofructo-2-kinase/fructose-2%2C6-biphosphatase 2b
69536	chr11	18840001	18840500	*	1.43998e-06	4.46427e-05	-21.99	7090	ENSDART00000168115.2	+	ENSDARG00000098068	CU207354.2	lincRNA
69545	chr11	18967501	18968000	*	0.00165615	0.0147975	39.2857	-92079	ENSDART00000158123.2	+	ENSDARG00000003169	magi1b	membrane associated guanylate kinase%2C WW and PDZ domain containing 1b
69546	chr11	18968001	18968500	*	0.000168081	0.00245282	36.7521	-91579	ENSDART00000158123.2	+	ENSDARG00000003169	magi1b	membrane associated guanylate kinase%2C WW and PDZ domain containing 1b
69628	chr11	19920501	19921000	*	0.000372663	0.0046223	-46.1538	-112066	ENSDART00000120847.3	+	ENSDARG00000100101	BX276115.1	rRNA
69634	chr11	20031001	20031500	*	1.61245e-05	0.000351542	24.1534	-1566	ENSDART00000120847.3	+	ENSDARG00000100101	BX276115.1	rRNA
69640	chr11	20063501	20064000	*	7.08428e-06	0.000175966	-48.318	6321	ENSDART00000184979.1	+	ENSDARG00000070677	fezf2	FEZ family zinc finger 2
69676	chr11	20445501	20446000	*	3.15439e-11	2.99462e-09	-46.0185	74297	ENSDART00000164982.2	+	ENSDARG00000015002	cdh4	cadherin 4%2C type 1%2C R-cadherin (retinal)
69701	chr11	20838501	20839000	*	0.00436922	0.0307041	21.2121	-57122	ENSDART00000162339.2	+	ENSDARG00000103677	CABZ01008730.1	protein_coding
69711	chr11	20996501	20997000	*	0.00198915	0.0169979	-20.199	-8264	ENSDART00000155238.3	-	ENSDARG00000068192	taf4a	TAF4A RNA polymerase II%2C TATA box binding protein (TBP)-associated factor
69745	chr11	21303501	21304000	*	6.27828e-06	0.000158626	-22.4557	0	ENSDART00000185786.1	-	ENSDARG00000070601	RASSF5	si:dkey-85p17.3
69746	chr11	21304001	21304500	*	9.92793e-05	0.00159244	-25.3205	0	ENSDART00000163008.2	-	ENSDARG00000070601	RASSF5	si:dkey-85p17.3
69804	chr11	21894501	21895000	*	1.52284e-14	2.47337e-12	-23.8257	-15343	ENSDART00000161485.2	+	ENSDARG00000076120	foxp4	forkhead box P4
69817	chr11	22080001	22080500	*	8.69737e-07	2.90455e-05	-20.6723	-29387	ENSDART00000122136.3	+	ENSDARG00000089564	MDFI	si:dkey-91m3.1
69818	chr11	22092501	22093000	*	7.23994e-07	2.4681e-05	-24.4242	-16887	ENSDART00000122136.3	+	ENSDARG00000089564	MDFI	si:dkey-91m3.1
69828	chr11	22257001	22257500	*	0.00220727	0.0184195	28.993	46179	ENSDART00000159527.2	-	ENSDARG00000010794	tfeb	transcription factor EB
69872	chr11	22795501	22796000	*	1.94222e-09	1.26012e-07	-26.981	81488	ENSDART00000117820.3	+	ENSDARG00000115768	CU861893.1	rRNA
69963	chr11	23767001	23767500	*	4.98899e-05	0.000901276	35.9375	6497	ENSDART00000086720.6	+	ENSDARG00000061099	nfasca	neurofascin homolog (chicken) a
69981	chr11	23969501	23970000	*	5.19743e-07	1.8514e-05	-41.2202	12063	ENSDART00000190721.1	+	ENSDARG00000000472	cntn2	contactin 2
69995	chr11	24161001	24161500	*	1.39806e-20	4.80517e-18	-29.1841	-17323	ENSDART00000172131.2	+	ENSDARG00000099000	AL831791.1	rRNA
69998	chr11	24171501	24172000	*	3.10676e-07	1.17169e-05	-21.3982	-6823	ENSDART00000172131.2	+	ENSDARG00000099000	AL831791.1	rRNA
70017	chr11	24306501	24307000	*	6.31984e-06	0.00015961	-31.0231	-6931	ENSDART00000017599.8	+	ENSDARG00000020544	rem1	RAS (RAD and GEM)-like GTP-binding 1
70049	chr11	24642501	24643000	*	0.00177646	0.0156205	-21.2121	2760	ENSDART00000188429.1	+	ENSDARG00000031463	syt6b	synaptotagmin VIb
70050	chr11	24643001	24643500	*	6.51145e-11	5.79613e-09	-20.4893	3260	ENSDART00000188429.1	+	ENSDARG00000031463	syt6b	synaptotagmin VIb
70089	chr11	24974501	24975000	*	0.000186635	0.00267089	-35.9597	-5919	ENSDART00000145995.2	+	ENSDARG00000018423	sulf2a	sulfatase 2a
70184	chr11	25940501	25941000	*	0.000562486	0.00642786	32.8571	-9420	ENSDART00000122011.3	-	ENSDARG00000006601	kaznb	kazrin%2C periplakin interacting protein b
70207	chr11	26295001	26295500	*	2.36835e-11	2.30059e-09	-65.8561	-57049	ENSDART00000160647.2	-	ENSDARG00000075774	foxj3	forkhead box J3
70249	chr11	26808001	26808500	*	0.000117379	0.00183073	22.2549	24186	ENSDART00000153519.3	-	ENSDARG00000016551	iqsec1b	IQ motif and Sec7 domain ArfGEF 1b
70331	chr11	27729501	27730000	*	0.0018655	0.0162108	-25.0242	-8489	ENSDART00000172992.2	+	ENSDARG00000105437	BX601648.2	antisense
70354	chr11	27886001	27886500	*	1.94307e-07	7.79327e-06	-33.6686	-11886	ENSDART00000180579.1	-	ENSDARG00000077215	eif4g3a	eukaryotic translation initiation factor 4 gamma%2C 3a
70459	chr11	29222001	29222500	*	0.00568815	0.0372899	-23.0769	97314	ENSDART00000172449.2	-	ENSDARG00000101211	BX537130.1	lincRNA
70508	chr11	29729501	29730000	*	0.00355993	0.0264161	-37.3418	7089	ENSDART00000159828.2	-	ENSDARG00000103556	si:ch211-218g23.6	si:ch211-218g23.6
70534	chr11	30033501	30034000	*	3.72173e-13	4.77825e-11	-28.4796	-23762	ENSDART00000164139.2	+	ENSDARG00000079977	nhsb	Nance-Horan syndrome b (congenital cataracts and dental anomalies)
70548	chr11	30213501	30214000	*	0.00470996	0.032477	-21.7073	-30356	ENSDART00000036050.8	+	ENSDARG00000027236	rs1a	retinoschisin 1a
70646	chr11	31163501	31164000	*	1.22621e-12	1.46573e-10	-34.4383	8255	ENSDART00000171211.2	-	ENSDARG00000098881	si:dkey-238i5.3	si:dkey-238i5.3
70696	chr11	31676501	31677000	*	3.48503e-06	9.59664e-05	27.9487	-3513	ENSDART00000139900.4	+	ENSDARG00000090785	diaph3	diaphanous-related formin 3
70925	chr11	34133001	34133500	*	0.00019497	0.0027683	-36.2907	-8683	ENSDART00000173275.2	-	ENSDARG00000076622	atp13a3	ATPase 13A3
70964	chr11	34442501	34443000	*	3.43255e-10	2.6176e-08	-27.3679	23514	ENSDART00000172386.2	-	ENSDARG00000100488	BX548160.2	rRNA
71029	chr11	35254001	35254500	*	0.00288728	0.022609	-20.915	-28863	ENSDART00000118529.2	-	ENSDARG00000080299	BX293991.1	rRNA
71082	chr11	35821501	35822000	*	1.9124e-17	4.60367e-15	-23.6403	-58179	ENSDART00000026017.6	-	ENSDARG00000004060	bhlhe40	basic helix-loop-helix family%2C member e40
71107	chr11	36060001	36060500	*	0.000144762	0.0021678	-21.6236	7272	ENSDART00000125221.3	+	ENSDARG00000087939	CR933559.1	testis-expressed protein 264-like
71110	chr11	36101501	36102000	*	0.000868522	0.00903916	33.3333	48772	ENSDART00000125221.3	+	ENSDARG00000087939	CR933559.1	testis-expressed protein 264-like
71144	chr11	36417501	36418000	*	6.31959e-12	6.77451e-10	-34.969	8046	ENSDART00000077641.4	+	ENSDARG00000055295	cyb561d1	cytochrome b561 family%2C member D1
71156	chr11	36482001	36482500	*	0.000216071	0.00299739	-28.5714	4522	ENSDART00000128245.3	+	ENSDARG00000090297	ldlrad2	low density lipoprotein receptor class A domain containing 2
71171	chr11	36753501	36754000	*	2.76259e-07	1.05968e-05	-33.2585	11377	ENSDART00000163210.2	-	ENSDARG00000078760	cacna2d3	calcium channel%2C voltage dependent%2C alpha2/delta subunit 3
71269	chr11	37566501	37567000	*	5.58411e-49	1.41146e-45	-51.5856	-17791	ENSDART00000127184.3	-	ENSDARG00000079161	bsnb	bassoon (presynaptic cytomatrix protein) b
71321	chr11	37952501	37953000	*	0.0014097	0.0130769	20.0516	42502	ENSDART00000192096.1	-	ENSDARG00000070214	slc41a1	solute carrier family 41 member 1
71340	chr11	38085501	38086000	*	2.02385e-05	0.000424823	-36.9803	-2029	ENSDART00000184033.1	-	ENSDARG00000061000	klhdc8a	kelch domain containing 8A
71380	chr11	38451501	38452000	*	2.02061e-05	0.000424216	-22.1721	22184	ENSDART00000029157.9	+	ENSDARG00000023768	mfsd4aa	major facilitator superfamily domain containing 4Aa
71501	chr11	39215501	39216000	*	0.0020202	0.0172003	40.4743	-12587	ENSDART00000105133.4	-	ENSDARG00000071208	wnt4	wingless-type MMTV integration site family%2C member 4
71546	chr11	39383501	39384000	*	6.85785e-11	6.06596e-09	-23.4374	-180587	ENSDART00000105133.4	-	ENSDARG00000071208	wnt4	wingless-type MMTV integration site family%2C member 4
71649	chr11	39852001	39852500	*	8.77235e-17	1.94574e-14	-31.7113	-76328	ENSDART00000137516.4	+	ENSDARG00000070161	vamp3	vesicle-associated membrane protein 3 (cellubrevin)
71655	chr11	39883001	39883500	*	0.0047254	0.0325471	-21.0606	-45328	ENSDART00000137516.4	+	ENSDARG00000070161	vamp3	vesicle-associated membrane protein 3 (cellubrevin)
71671	chr11	39925501	39926000	*	2.63728e-43	4.92265e-40	-42.2568	-2828	ENSDART00000137516.4	+	ENSDARG00000070161	vamp3	vesicle-associated membrane protein 3 (cellubrevin)
71672	chr11	39926001	39926500	*	0.000760725	0.00813541	-43.6667	-2328	ENSDART00000137516.4	+	ENSDARG00000070161	vamp3	vesicle-associated membrane protein 3 (cellubrevin)
71695	chr11	40154001	40154500	*	0.00251279	0.0203497	21.8223	5822	ENSDART00000125119.3	+	ENSDARG00000086851	si:dkey-264d12.5	si:dkey-264d12.5
71701	chr11	40195501	40196000	*	1.36359e-15	2.58097e-13	-78.3661	8622	ENSDART00000086287.6	-	ENSDARG00000060900	znf362a	zinc finger protein 362a
71712	chr11	40337501	40338000	*	0.000476606	0.00562883	31.3131	30924	ENSDART00000167504.2	+	ENSDARG00000101201	si:dkey-207b20.2	si:dkey-207b20.2
71751	chr11	40602001	40602500	*	8.42105e-05	0.00139217	-23.75	4440	ENSDART00000173027.2	+	ENSDARG00000105389	mmel1	membrane metallo-endopeptidase-like 1
71774	chr11	40773501	40774000	*	1.01036e-18	2.89762e-16	-57.1478	-12184	ENSDART00000173400.2	-	ENSDARG00000105402	FP236327.1	lincRNA
71810	chr11	41051501	41052000	*	1.70731e-07	6.95341e-06	-23.0813	-12822	ENSDART00000167495.2	+	ENSDARG00000102305	svbp	small vasohibin binding protein
71848	chr11	41343501	41344000	*	2.98348e-05	0.000585941	-22.7745	31127	ENSDART00000178941.2	-	ENSDARG00000108098	CR759952.1	rRNA
71852	chr11	41376501	41377000	*	1.88363e-15	3.49976e-13	-30.3322	-1376	ENSDART00000178941.2	-	ENSDARG00000108098	CR759952.1	rRNA
71861	chr11	41437001	41437500	*	2.3464e-09	1.49832e-07	-30.0239	-21908	ENSDART00000182285.1	+	ENSDARG00000116835	park7	parkinson protein 7
71898	chr11	41652501	41653000	*	0.000776939	0.00828181	-31.6667	91711	ENSDART00000127292.3	+	ENSDARG00000087247	kcnab2a	potassium voltage-gated channel%2C shaker-related subfamily%2C beta member 2 a
71901	chr11	41703001	41703500	*	2.57716e-22	1.05635e-19	-40.1947	75782	ENSDART00000109204.5	-	ENSDARG00000074808	megf6b	multiple EGF-like-domains 6b
71915	chr11	41762501	41763000	*	1.11936e-26	6.65726e-24	-24.0565	16282	ENSDART00000109204.5	-	ENSDARG00000074808	megf6b	multiple EGF-like-domains 6b
71934	chr11	41869001	41869500	*	0.00575492	0.0376003	-25	10196	ENSDART00000161605.3	+	ENSDARG00000102911	iffo2b	intermediate filament family orphan 2b
71940	chr11	41882501	41883000	*	0.00259908	0.0208846	-24.5127	23696	ENSDART00000161605.3	+	ENSDARG00000102911	iffo2b	intermediate filament family orphan 2b
71981	chr11	42124001	42124500	*	2.1236e-18	5.71284e-16	-24.7888	10469	ENSDART00000187115.1	-	ENSDARG00000112527	FP325130.1	protein_coding
71983	chr11	42127001	42127500	*	1.38792e-32	1.38026e-29	-20.2036	7469	ENSDART00000187115.1	-	ENSDARG00000112527	FP325130.1	protein_coding
71994	chr11	42212001	42212500	*	0.000196709	0.00278875	-20.5847	17992	ENSDART00000164423.2	-	ENSDARG00000098374	FLNB	filamin B
72016	chr11	42375001	42375500	*	6.3506e-06	0.000160253	-20.4233	20803	ENSDART00000165624.2	-	ENSDARG00000054458	slmapa	sarcolemma associated protein a
72049	chr11	42667001	42667500	*	1.9012e-05	0.000403051	-38.9442	25534	ENSDART00000169938.3	+	ENSDARG00000098359	il17rd	interleukin 17 receptor D
72055	chr11	42721501	42722000	*	0.00517814	0.034858	-22.5595	-4712	ENSDART00000028955.6	+	ENSDARG00000025421	tdrd3	tudor domain containing 3
72191	chr11	43616501	43617000	*	6.15415e-05	0.00107325	25.0148	-26158	ENSDART00000194943.1	+	ENSDARG00000117581	CABZ01073015.1	lincRNA
72208	chr11	43680501	43681000	*	1.47826e-16	3.16318e-14	-30.6209	18768	ENSDART00000017912.9	+	ENSDARG00000020884	gli2b	GLI family zinc finger 2b
72210	chr11	43687501	43688000	*	3.94615e-32	3.74041e-29	-46.8402	25768	ENSDART00000017912.9	+	ENSDARG00000020884	gli2b	GLI family zinc finger 2b
72214	chr11	43712001	43712500	*	5.88809e-29	4.27774e-26	-23.793	-28449	ENSDART00000189296.1	+	ENSDARG00000113643	ralbb	v-ral simian leukemia viral oncogene homolog Bb (ras related)
72245	chr11	43905501	43906000	*	0.00017106	0.0024894	-20.7579	42886	ENSDART00000164522.2	-	ENSDARG00000103892	INHBB	inhibin beta B chain-like
72259	chr11	43964001	43964500	*	1.02989e-06	3.35626e-05	46.0317	-15117	ENSDART00000164522.2	-	ENSDARG00000103892	INHBB	inhibin beta B chain-like
72319	chr11	44333501	44334000	*	0.000709951	0.00771876	22.2222	-1666	ENSDART00000184098.1	+	ENSDARG00000113978	CABZ01100187.1	rRNA
72366	chr11	44579501	44580000	*	1.03185e-36	1.33182e-33	-66.3191	0	ENSDART00000173425.2	+	ENSDARG00000103129	nid1b	nidogen 1b
72367	chr11	44590001	44590500	*	0.000156996	0.00231753	26.0731	10138	ENSDART00000173425.2	+	ENSDARG00000103129	nid1b	nidogen 1b
72508	chr12	47501	48000	*	8.5995e-14	1.20618e-11	23.7895	64	ENSDART00000114732.4	+	ENSDARG00000078835	mrpl58	mitochondrial ribosomal protein L58
72570	chr12	427501	428000	*	0.00253817	0.0204998	-28.6445	3250	ENSDART00000083827.7	-	ENSDARG00000059903	hs3st3l	heparan sulfate (glucosamine) 3-O-sulfotransferase 3-like
72594	chr12	586501	587000	*	9.27283e-07	3.06969e-05	50	24368	ENSDART00000152286.2	-	ENSDARG00000096562	wu:fj29h11	wu:fj29h11
72625	chr12	895001	895500	*	0.00169213	0.0150403	29.6491	28721	ENSDART00000183918.1	-	ENSDARG00000078142	SPAG9	sperm associated antigen 9b
72636	chr12	958001	958500	*	1.59585e-06	4.89061e-05	-34.186	2515	ENSDART00000190850.1	-	ENSDARG00000078142	SPAG9	sperm associated antigen 9b
72674	chr12	1280501	1281000	*	8.79795e-09	4.86514e-07	28.75	-5642	ENSDART00000157467.2	+	ENSDARG00000103614	pemt	phosphatidylethanolamine N-methyltransferase
72675	chr12	1281001	1281500	*	1.67937e-05	0.000363649	29.5635	-5142	ENSDART00000157467.2	+	ENSDARG00000103614	pemt	phosphatidylethanolamine N-methyltransferase
72719	chr12	1777001	1777500	*	7.02079e-08	3.16423e-06	25.6813	-82949	ENSDART00000169370.2	-	ENSDARG00000102875	CABZ01081830.2	protein_coding
72750	chr12	2042501	2043000	*	1.13004e-06	3.63864e-05	23.6719	-91218	ENSDART00000127937.3	-	ENSDARG00000003293	sox9a	SRY-box transcription factor 9a
72772	chr12	2254501	2255000	*	6.56812e-05	0.0011342	-24.1477	-126213	ENSDART00000188007.1	+	ENSDARG00000111342	LO018238.1	protein_coding
72842	chr12	2759001	2759500	*	3.90946e-29	2.90995e-26	-34.6805	41310	ENSDART00000152682.2	-	ENSDARG00000079623	ubtd1b	ubiquitin domain containing 1b
72960	chr12	3458501	3459000	*	3.72308e-06	0.000101782	-30.7692	-4913	ENSDART00000175918.2	-	ENSDARG00000107441	TANC2	tetratricopeptide repeat%2C ankyrin repeat and coiled-coil containing 2b
73063	chr12	4186501	4187000	*	2.12147e-21	8.14528e-19	39.3287	-948	ENSDART00000152313.3	-	ENSDARG00000063444	si:dkey-32n7.7	si:dkey-32n7.7
73094	chr12	4375501	4376000	*	2.43104e-06	7.06129e-05	39.8085	-4917	ENSDART00000129502.3	-	ENSDARG00000087756	si:ch211-173d10.4	si:ch211-173d10.4
73101	chr12	4481001	4481500	*	0.00272395	0.0216189	-20.812	-5112	ENSDART00000092492.6	-	ENSDARG00000109442	hrc	histidine rich calcium binding protein
73176	chr12	5054501	5055000	*	4.88601e-05	0.000884914	-60.7287	2060	ENSDART00000157673.2	+	ENSDARG00000113231	AL929469.4	snoRNA
73252	chr12	5757501	5758000	*	1.448e-24	7.05547e-22	-31.5374	-17853	ENSDART00000187219.1	+	ENSDARG00000112024	LO017821.1	protein_coding
73267	chr12	5894001	5894500	*	0.00116147	0.0112572	-21.0932	77799	ENSDART00000153286.2	-	ENSDARG00000096779	BX294177.1	lincRNA
73316	chr12	6443501	6444000	*	2.24507e-13	2.98017e-11	-33.2496	-667	ENSDART00000152616.2	+	ENSDARG00000031702	prkg1b	protein kinase cGMP-dependent 1b
73321	chr12	6501501	6502000	*	0.000161263	0.00237043	21.7951	-8474	ENSDART00000152646.2	-	ENSDARG00000096542	BX649533.1	antisense
73346	chr12	6672001	6672500	*	0.000333776	0.00423908	26.2099	-35629	ENSDART00000183962.1	+	ENSDARG00000115615	CU184911.1	rRNA
73348	chr12	6694001	6694500	*	0.00223777	0.0186036	32.7381	-13629	ENSDART00000183962.1	+	ENSDARG00000115615	CU184911.1	rRNA
73434	chr12	7491501	7492000	*	6.74537e-06	0.000168741	-22.619	0	ENSDART00000152564.3	+	ENSDARG00000070498	phyhiplb	phytanoyl-CoA 2-hydroxylase interacting protein-like b
73436	chr12	7546501	7547000	*	0.000187014	0.00267537	35.1852	-14065	ENSDART00000119318.2	+	ENSDARG00000083918	FQ311940.1	rRNA
73556	chr12	8515001	8515500	*	9.43082e-07	3.11519e-05	-31.9686	-3817	ENSDART00000179910.1	-	ENSDARG00000116094	CR932364.1	protein_coding
73652	chr12	9060001	9060500	*	2.55807e-08	1.28302e-06	-22.7416	-8824	ENSDART00000152733.2	-	ENSDARG00000020521	exoc6	exocyst complex component 6
73708	chr12	9483001	9483500	*	5.9892e-13	7.44518e-11	-41.1451	-14146	ENSDART00000137643.3	+	ENSDARG00000031293	dnajc9	DnaJ (Hsp40) homolog%2C subfamily C%2C member 9
73709	chr12	9483501	9484000	*	6.70822e-44	1.31272e-40	-31.7603	-13646	ENSDART00000137643.3	+	ENSDARG00000031293	dnajc9	DnaJ (Hsp40) homolog%2C subfamily C%2C member 9
73811	chr12	10257001	10257500	*	2.2259e-05	0.0004596	-33.7556	17821	ENSDART00000170078.3	-	ENSDARG00000010957	mpp2b	membrane protein%2C palmitoylated 2b (MAGUK p55 subfamily member 2)
73824	chr12	10433501	10434000	*	3.52941e-07	1.31273e-05	-30.6878	7614	ENSDART00000149582.2	-	ENSDARG00000071691	uqcrc2b	ubiquinol-cytochrome c reductase core protein 2b
73839	chr12	10611501	10612000	*	1.23603e-07	5.22886e-06	-33.7196	11899	ENSDART00000152538.2	+	ENSDARG00000079371	lrrc3ca	leucine rich repeat containing 3Ca
73854	chr12	10909501	10910000	*	2.90995e-07	1.10954e-05	-35.7738	-42794	ENSDART00000167090.2	+	ENSDARG00000056783	raraa	retinoic acid receptor%2C alpha a
73894	chr12	11287001	11287500	*	1.48561e-05	0.000329094	-52.3213	7480	ENSDART00000148850.2	-	ENSDARG00000024398	get4	guided entry of tail-anchored proteins factor 4
74023	chr12	12593001	12593500	*	2.67406e-10	2.10399e-08	-23.4518	-19835	ENSDART00000179575.2	+	ENSDARG00000107646	BX548041.1	rRNA
74108	chr12	13487501	13488000	*	0.00338303	0.0254567	21.1737	30266	ENSDART00000119093.2	+	ENSDARG00000083693	BX649204.1	rRNA
74347	chr12	15068001	15068500	*	4.8676e-07	1.74518e-05	-23.2209	-9624	ENSDART00000187571.1	+	ENSDARG00000116039	CR456635.1	phenylethanolamine N-methyltransferase
74386	chr12	15357501	15358000	*	3.70333e-06	0.000101265	-35.3236	-5463	ENSDART00000133533.2	+	ENSDARG00000078417	plxdc1	plexin domain containing 1
74392	chr12	15383001	15383500	*	0.000252736	0.00340481	-29.6388	1309	ENSDART00000120737.2	+	ENSDARG00000085337	CR749751.1	rRNA
74399	chr12	15444501	15445000	*	1.10626e-05	0.000256485	26.087	-32111	ENSDART00000189865.1	+	ENSDARG00000026840	arhgap23b	Rho GTPase activating protein 23b
74402	chr12	15454501	15455000	*	0.000128244	0.00196906	23.4043	-22111	ENSDART00000189865.1	+	ENSDARG00000026840	arhgap23b	Rho GTPase activating protein 23b
74426	chr12	15642501	15643000	*	1.33464e-11	1.34157e-09	-27.8795	19882	ENSDART00000079784.7	+	ENSDARG00000079572	plcd3b	phospholipase C%2C delta 3b
74451	chr12	15906001	15906500	*	7.95714e-95	2.41353e-90	-87.505	178336	ENSDART00000090881.6	-	ENSDARG00000062672	kcnj19b	potassium inwardly rectifying channel subfamily J member 19b
74631	chr12	17309001	17309500	*	0.00404055	0.0290023	32.3529	-36050	ENSDART00000119418.2	+	ENSDARG00000084018	AL731788.1	rRNA
74656	chr12	17560501	17561000	*	2.48477e-05	0.000502364	-23.8521	31216	ENSDART00000134597.4	-	ENSDARG00000077300	usp42	ubiquitin specific peptidase 42
74852	chr12	19536001	19536500	*	1.61401e-16	3.42346e-14	-68.1818	127630	ENSDART00000114248.4	+	ENSDARG00000077317	snx29	sorting nexin 29
74908	chr12	19948501	19949000	*	0.000222677	0.00306887	-22.2535	-9845	ENSDART00000193248.1	+	ENSDARG00000014161	ercc4	excision repair cross-complementation group 4
75070	chr12	21880001	21880500	*	5.14151e-06	0.000133377	20.1955	-45391	ENSDART00000179553.2	-	ENSDARG00000052654	thrab	thyroid hormone receptor alpha b
75229	chr12	23458501	23459000	*	1.60981e-10	1.31968e-08	-31.4544	3774	ENSDART00000134063.4	+	ENSDARG00000092599	BX005058.2	lincRNA
75258	chr12	23743001	23743500	*	8.54149e-08	3.77461e-06	-26.9643	-19466	ENSDART00000181725.1	+	ENSDARG00000089871	jcada	junctional cadherin 5 associated a
75288	chr12	24090001	24090500	*	6.61612e-37	8.72513e-34	-91.6667	29109	ENSDART00000021298.5	+	ENSDARG00000005246	asb3	ankyrin repeat and SOCS box containing 3
75304	chr12	24179501	24180000	*	4.26909e-08	2.02326e-06	27.0765	-34401	ENSDART00000177681.2	+	ENSDARG00000106195	AL928656.1	rRNA
75333	chr12	24577001	24577500	*	1.02307e-18	2.92062e-16	-41.8269	11525	ENSDART00000188535.1	+	ENSDARG00000110097	BX255907.1	rRNA
75419	chr12	25528501	25529000	*	4.86782e-06	0.000127394	-26.0235	60191	ENSDART00000153253.2	+	ENSDARG00000011496	ppm1bb	protein phosphatase%2C Mg2+/Mn2+ dependent%2C 1Bb
75455	chr12	25931001	25931500	*	0.00672521	0.0421352	54.067	-14060	ENSDART00000109799.4	+	ENSDARG00000073711	mmrn2b	multimerin 2b
75458	chr12	25961001	25961500	*	0.0018541	0.0161398	32.9692	15443	ENSDART00000109799.4	+	ENSDARG00000073711	mmrn2b	multimerin 2b
75459	chr12	25974501	25975000	*	6.93909e-05	0.00118577	-27.6171	28943	ENSDART00000109799.4	+	ENSDARG00000073711	mmrn2b	multimerin 2b
75516	chr12	26795501	26796000	*	1.52901e-45	3.31268e-42	-24.7442	55727	ENSDART00000047724.6	-	ENSDARG00000013207	zeb1b	zinc finger E-box binding homeobox 1b
75524	chr12	26884501	26885000	*	2.98364e-05	0.000585941	-38.6873	7122	ENSDART00000087329.5	+	ENSDARG00000061311	znf438	zinc finger protein 438
75562	chr12	27196001	27196500	*	3.35008e-05	0.000644245	-42.0106	16097	ENSDART00000153101.2	-	ENSDARG00000012234	psme3	proteasome activator subunit 3
75659	chr12	28455001	28455500	*	0.000396871	0.00485932	-39.9419	44740	ENSDART00000119718.3	-	ENSDARG00000103412	CT033800.2	rRNA
75673	chr12	28706001	28706500	*	2.64412e-05	0.000529377	26.3417	-18363	ENSDART00000194877.1	-	ENSDARG00000117237	BX248092.1	lincRNA
75762	chr12	29698501	29699000	*	0.000205552	0.00288712	25.2094	-64546	ENSDART00000161533.2	+	ENSDARG00000102564	gfra1b	gdnf family receptor alpha 1b
75772	chr12	29830001	29830500	*	2.97237e-08	1.47135e-06	24.3102	7499	ENSDART00000186165.1	-	ENSDARG00000111804	BX004794.1	rRNA
75776	chr12	29839501	29840000	*	0.00446005	0.0311869	-29.8701	-1504	ENSDART00000186165.1	-	ENSDARG00000111804	BX004794.1	rRNA
75820	chr12	30236501	30237000	*	1.19689e-05	0.0002743	-26.0937	2294	ENSDART00000102081.5	+	ENSDARG00000074806	afap1l2	actin filament associated protein 1-like 2
75876	chr12	30838501	30839000	*	6.03202e-17	1.38607e-14	-27.0282	2680	ENSDART00000105594.6	-	ENSDARG00000053862	crygmx	crystallin%2C gamma MX
75901	chr12	31079001	31079500	*	0.00608017	0.0391127	21.4646	23449	ENSDART00000128703.3	-	ENSDARG00000004415	tcf7l2	transcription factor 7 like 2
76027	chr12	32288501	32289000	*	0.000118087	0.00183929	-21.25	-3564	ENSDART00000152945.3	+	ENSDARG00000060941	ANKFN1	si:ch211-277e21.2
76050	chr12	32580001	32580500	*	1.19151e-16	2.59071e-14	-31.9313	141906	ENSDART00000153264.2	+	ENSDARG00000096761	CT573006.1	lincRNA
76060	chr12	32725501	32726000	*	5.06605e-13	6.37601e-11	24.0214	-3470	ENSDART00000175712.2	+	ENSDARG00000010083	rbfox3a	RNA binding fox-1 homolog 3a
76083	chr12	32917501	32918000	*	7.963e-32	7.37499e-29	-28.8774	-33782	ENSDART00000189542.1	+	ENSDARG00000110350	BX936416.1	rRNA
76090	chr12	32973001	32973500	*	1.67766e-15	3.13145e-13	-32.4675	21221	ENSDART00000189542.1	+	ENSDARG00000110350	BX936416.1	rRNA
76091	chr12	32990501	32991000	*	3.71161e-08	1.78414e-06	-21.7841	38721	ENSDART00000189542.1	+	ENSDARG00000110350	BX936416.1	rRNA
76096	chr12	33073501	33074000	*	9.19563e-26	5.09441e-23	-32.7059	34746	ENSDART00000153146.3	+	ENSDARG00000010083	rbfox3a	RNA binding fox-1 homolog 3a
76117	chr12	33192001	33192500	*	2.56564e-24	1.23524e-21	-35.1103	40757	ENSDART00000162681.2	+	ENSDARG00000010083	rbfox3a	RNA binding fox-1 homolog 3a
76121	chr12	33245501	33246000	*	7.69067e-12	8.12084e-10	-28.0078	68895	ENSDART00000152908.3	-	ENSDARG00000088878	c1qtnf1	C1q and TNF related 1
76221	chr12	34275501	34276000	*	4.54906e-06	0.000120245	23.1544	2263	ENSDART00000037904.7	+	ENSDARG00000026611	socs3b	suppressor of cytokine signaling 3b
76300	chr12	35233001	35233500	*	2.14769e-06	6.34613e-05	34.4093	29912	ENSDART00000153022.3	+	ENSDARG00000060678	ndst2b	N-deacetylase/N-sulfotransferase (heparan glucosaminyl) 2b
76304	chr12	35273001	35273500	*	0.000167151	0.00244336	-22.5687	-42733	ENSDART00000178663.2	+	ENSDARG00000060678	ndst2b	N-deacetylase/N-sulfotransferase (heparan glucosaminyl) 2b
76412	chr12	36539001	36539500	*	4.43441e-05	0.000815417	32.6498	14919	ENSDART00000123825.3	+	ENSDARG00000086484	fbxw10	F-box and WD repeat domain containing 10
76416	chr12	36579501	36580000	*	0.000435859	0.00523266	20.4286	55419	ENSDART00000123825.3	+	ENSDARG00000086484	fbxw10	F-box and WD repeat domain containing 10
76543	chr12	37738001	37738500	*	0.000840977	0.00881342	-20.0216	-3029	ENSDART00000140353.3	-	ENSDARG00000060452	sdk2b	sidekick cell adhesion molecule 2b
76563	chr12	38055001	38055500	*	8.40905e-05	0.00139111	21.4782	-95072	ENSDART00000181241.1	-	ENSDARG00000117143	CABZ01046950.1	rRNA
76684	chr12	39211001	39211500	*	0.0001745	0.00252855	-34.902	7258	ENSDART00000153661.2	+	ENSDARG00000096816	si:dkeyp-106c3.2	si:dkeyp-106c3.2
76744	chr12	40078501	40079000	*	0.00251293	0.0203497	-20.8505	25552	ENSDART00000176861.2	-	ENSDARG00000106489	CU062487.1	rRNA
76745	chr12	40079001	40079500	*	0.00252465	0.0204178	-20.1149	25052	ENSDART00000176861.2	-	ENSDARG00000106489	CU062487.1	rRNA
76839	chr12	40947001	40947500	*	9.17372e-05	0.00149278	-22.805	1684	ENSDART00000183435.1	+	ENSDARG00000102769	CDH18	cadherin-18
76847	chr12	41067001	41067500	*	4.21968e-10	3.17987e-08	-34.5324	121684	ENSDART00000183435.1	+	ENSDARG00000102769	CDH18	cadherin-18
76873	chr12	41297501	41298000	*	1.06589e-06	3.45592e-05	-30.8667	-50969	ENSDART00000171352.2	+	ENSDARG00000099898	si:ch211-27e6.1	si:ch211-27e6.1
76874	chr12	41301001	41301500	*	8.12991e-05	0.00135172	58.3333	-47469	ENSDART00000171352.2	+	ENSDARG00000099898	si:ch211-27e6.1	si:ch211-27e6.1
76905	chr12	41619501	41620000	*	7.9389e-05	0.00132563	32.8205	-245	ENSDART00000162967.2	-	ENSDARG00000103490	dpysl4	dihydropyrimidinase like 4
76977	chr12	42281501	42282000	*	0.000233951	0.0031925	-23.4548	69725	ENSDART00000194734.1	-	ENSDARG00000117657	FO834866.1	lincRNA
76987	chr12	42316501	42317000	*	0.000899222	0.00928666	27.2177	34725	ENSDART00000194734.1	-	ENSDARG00000117657	FO834866.1	lincRNA
77036	chr12	42583501	42584000	*	9.4395e-12	9.73863e-10	-51.0417	9355	ENSDART00000157855.2	+	ENSDARG00000100244	ebf3a	EBF transcription factor 3a
77044	chr12	42632501	42633000	*	2.33161e-06	6.80791e-05	-22.8943	11975	ENSDART00000194824.1	-	ENSDARG00000117499	LO017793.1	lincRNA
77045	chr12	42633001	42633500	*	1.35361e-06	4.23321e-05	-25.1234	11475	ENSDART00000194824.1	-	ENSDARG00000117499	LO017793.1	lincRNA
77063	chr12	42725001	42725500	*	1.37862e-05	0.000308932	23.7621	-77488	ENSDART00000194713.1	+	ENSDARG00000117221	CABZ01077176.1	lincRNA
77090	chr12	42891001	42891500	*	9.28077e-06	0.000220959	-36.2876	51149	ENSDART00000194593.1	+	ENSDARG00000117221	CABZ01077176.1	lincRNA
77149	chr12	43266001	43266500	*	5.3677e-21	1.96751e-18	-29.0869	-24158	ENSDART00000194775.1	-	ENSDARG00000117476	CABZ01043166.1	lincRNA
77150	chr12	43266501	43267000	*	7.87072e-05	0.00131624	-32.619	-24658	ENSDART00000194775.1	-	ENSDARG00000117476	CABZ01043166.1	lincRNA
77184	chr12	43552001	43552500	*	0.00707874	0.0436891	-25.6209	23938	ENSDART00000191641.1	-	ENSDARG00000015891	ptprea	protein tyrosine phosphatase receptor type Ea
77192	chr12	43588501	43589000	*	4.05309e-07	1.48609e-05	-39.4987	2976	ENSDART00000161590.3	+	ENSDARG00000100465	clrn3	clarin 3
77215	chr12	43795501	43796000	*	0.000473189	0.00559556	31.8681	23254	ENSDART00000160261.2	-	ENSDARG00000098256	si:ch73-329n5.6	si:ch73-329n5.6
77257	chr12	44015501	44016000	*	5.62378e-05	0.000995379	-23	899	ENSDART00000175304.2	-	ENSDARG00000098736	si:dkey-201i2.4	si:dkey-201i2.4
77416	chr12	44938501	44939000	*	1.46944e-08	7.7683e-07	-29.0584	-121789	ENSDART00000190396.1	+	ENSDARG00000116062	ADAM12	ADAM metallopeptidase domain 12
77467	chr12	45273501	45274000	*	0.000216051	0.00299739	-23.7646	30972	ENSDART00000126405.4	-	ENSDARG00000089369	fdxr	ferredoxin reductase
77469	chr12	45298001	45298500	*	2.59663e-05	0.000521418	-33.3925	6472	ENSDART00000126405.4	-	ENSDARG00000089369	fdxr	ferredoxin reductase
77470	chr12	45317501	45318000	*	2.9556e-12	3.32956e-10	-21.8789	-12531	ENSDART00000186537.1	-	ENSDARG00000089369	fdxr	ferredoxin reductase
77505	chr12	45590001	45590500	*	0.00719486	0.0442549	36.6609	-56968	ENSDART00000113004.4	-	ENSDARG00000076702	CABZ01068356.1	PH and SEC7 domain-containing protein 1-like
77537	chr12	45846501	45847000	*	0.000667658	0.00734604	20.7298	28947	ENSDART00000149970.4	-	ENSDARG00000032578	pax2b	paired box 2b
77564	chr12	45995001	45995500	*	0.0027279	0.0216362	-28.6195	-50768	ENSDART00000194039.1	+	ENSDARG00000117403	FO904966.2	lincRNA
77573	chr12	46140501	46141000	*	3.40266e-08	1.65597e-06	-26.3292	4636	ENSDART00000074682.6	-	ENSDARG00000052779	zgc:153932	zgc:153932
77575	chr12	46149501	46150000	*	0.000808455	0.00854344	-29.8454	-3593	ENSDART00000139094.2	-	ENSDARG00000052779	zgc:153932	zgc:153932
77587	chr12	46235001	46235500	*	8.65178e-05	0.00142254	-22.9055	-6979	ENSDART00000153455.2	-	ENSDARG00000076196	si:ch211-226h7.6	si:ch211-226h7.6
77610	chr12	46734501	46735000	*	2.81703e-06	8.04759e-05	22.9891	-5584	ENSDART00000171563.2	+	ENSDARG00000039145	plaub	plasminogen activator%2C urokinase b
77620	chr12	46803501	46804000	*	3.4908e-14	5.26121e-12	-20.5569	11596	ENSDART00000110304.4	+	ENSDARG00000098695	vclb	vinculin b
77629	chr12	46882501	46883000	*	0.000199862	0.00282486	-28.5258	-785	ENSDART00000008312.8	+	ENSDARG00000016156	fam53b	family with sequence similarity 53 member B
77697	chr12	47298001	47298500	*	2.12596e-11	2.08349e-09	-33.1317	17164	ENSDART00000187574.1	+	ENSDARG00000098856	.	ryanodine receptor 2a (cardiac)
77699	chr12	47318501	47319000	*	5.43856e-11	4.93156e-09	-26.4201	37664	ENSDART00000187574.1	+	ENSDARG00000098856	.	ryanodine receptor 2a (cardiac)
77768	chr12	47689501	47690000	*	1.65415e-06	5.05015e-05	25.1592	-8356	ENSDART00000112010.4	+	ENSDARG00000077207	lzts2b	leucine zipper%2C putative tumor suppressor 2b
77951	chr12	48958001	48958500	*	0.00398127	0.0286821	-23.3686	1809	ENSDART00000176247.2	-	ENSDARG00000107527	slc18a3b	solute carrier family 18 member 3b
77954	chr12	48960001	48960500	*	2.10385e-60	1.02101e-56	35.5026	0	ENSDART00000176247.2	-	ENSDARG00000107527	slc18a3b	solute carrier family 18 member 3b
77993	chr12	49132501	49133000	*	0.000790574	0.00839322	32.801	-2755	ENSDART00000153460.2	+	ENSDARG00000096738	si:zfos-911d5.4	si:zfos-911d5.4
78046	chr13	241501	242000	*	8.37453e-05	0.00138616	24.2303	8021	ENSDART00000102511.5	+	ENSDARG00000037079	cfap36	cilia and flagella associated protein 36
78232	chr13	1265501	1266000	*	7.63662e-05	0.00128328	-22.4107	42021	ENSDART00000111052.4	-	ENSDARG00000074253	olig3	oligodendrocyte transcription factor 3
78237	chr13	1295001	1295500	*	0.000277664	0.00366175	-26.3596	12521	ENSDART00000111052.4	-	ENSDARG00000074253	olig3	oligodendrocyte transcription factor 3
78306	chr13	1632001	1632500	*	3.16081e-05	0.000614765	-49.9771	56727	ENSDART00000165987.3	+	ENSDARG00000101858	DST	dystonin
78400	chr13	1929001	1929500	*	0.00440305	0.0308737	-26.3659	642	ENSDART00000164764.2	+	ENSDARG00000088740	hmgcll1	3-hydroxymethyl-3-methylglutaryl-CoA lyase-like 1
78401	chr13	1929501	1930000	*	3.27044e-05	0.000631934	-41.6352	1142	ENSDART00000164764.2	+	ENSDARG00000088740	hmgcll1	3-hydroxymethyl-3-methylglutaryl-CoA lyase-like 1
78454	chr13	2145001	2145500	*	0.00768143	0.046394	-20.1613	-32552	ENSDART00000189343.1	-	ENSDARG00000078309	fam83b	family with sequence similarity 83 member B
78521	chr13	2569501	2570000	*	3.93559e-18	1.02908e-15	-25.9805	30867	ENSDART00000168927.2	+	ENSDARG00000098862	plpp4	phospholipid phosphatase 4
78523	chr13	2590501	2591000	*	9.30836e-05	0.00151145	-38.6598	-26555	ENSDART00000162208.2	+	ENSDARG00000098862	plpp4	phospholipid phosphatase 4
78566	chr13	2791501	2792000	*	0.000338118	0.00428123	21.6809	-38574	ENSDART00000138143.3	+	ENSDARG00000074653	si:ch211-233m11.1	si:ch211-233m11.1
78584	chr13	2958001	2958500	*	0.000150903	0.00224123	30.4424	22973	ENSDART00000184820.1	-	ENSDARG00000109443	EML4	echinoderm microtubule associated protein like 4
78652	chr13	3415001	3415500	*	0.00299314	0.0232281	23.9286	-44364	ENSDART00000029649.8	-	ENSDARG00000021555	prkn	parkin RBR E3 ubiquitin protein ligase
78735	chr13	3751001	3751500	*	1.12812e-08	6.124e-07	-32.022	-67975	ENSDART00000139958.2	+	ENSDARG00000002026	qkib	QKI%2C KH domain containing%2C RNA binding b
78820	chr13	4357001	4357500	*	1.44793e-18	4.01079e-16	-89.1622	9584	ENSDART00000124716.3	-	ENSDARG00000089355	si:dkeyp-121d4.3	si:dkeyp-121d4.3
78896	chr13	4891001	4891500	*	2.46025e-07	9.55183e-06	-26.3014	2652	ENSDART00000145940.2	+	ENSDARG00000063358	micu1	mitochondrial calcium uptake 1
78953	chr13	5188001	5188500	*	0.00307571	0.0236991	-39.2857	64060	ENSDART00000181652.1	-	ENSDARG00000078166	si:dkey-78p8.1	si:dkey-78p8.1
78975	chr13	5320001	5320500	*	2.47305e-08	1.24604e-06	-22.102	-62699	ENSDART00000110610.4	-	ENSDARG00000078166	si:dkey-78p8.1	si:dkey-78p8.1
78977	chr13	5328501	5329000	*	2.80486e-05	0.000556508	-21.6364	-68541	ENSDART00000167883.2	+	ENSDARG00000101399	CR788226.1	lincRNA
79016	chr13	5549501	5550000	*	0.00175934	0.0154935	-22.1875	15819	ENSDART00000140215.2	-	ENSDARG00000012078	meis1b	Meis homeobox 1 b
79093	chr13	5919001	5919500	*	1.29271e-46	2.95925e-43	-27.1989	17535	ENSDART00000045292.7	-	ENSDARG00000008372	spred2b	sprouty related EVH1 domain containing 2b
79094	chr13	5919501	5920000	*	1.28165e-16	2.77675e-14	-35.3746	17035	ENSDART00000045292.7	-	ENSDARG00000008372	spred2b	sprouty related EVH1 domain containing 2b
79113	chr13	6023001	6023500	*	0.0023317	0.0192186	-20.0963	14978	ENSDART00000166130.2	-	ENSDARG00000101795	CABZ01033394.1	protein_coding
79250	chr13	7122501	7123000	*	0.00615797	0.0394804	20.5044	35768	ENSDART00000044705.7	+	ENSDARG00000028469	rps6ka2	ribosomal protein S6 kinase%2C polypeptide 2
79277	chr13	7367001	7367500	*	1.25418e-18	3.52235e-16	-44.4805	-14018	ENSDART00000178119.2	+	ENSDARG00000107688	CT027980.2	rRNA
79300	chr13	7505501	7506000	*	2.80064e-12	3.16675e-10	-22.2075	-14362	ENSDART00000142440.2	+	ENSDARG00000093267	cngk	cyclic nucleotide-gated potassium channel
79333	chr13	7730501	7731000	*	3.50736e-08	1.69943e-06	-22.5943	35759	ENSDART00000171831.2	-	ENSDARG00000087897	macroh2a2	macroH2A.2 histone
79439	chr13	8534001	8534500	*	0.000836223	0.00877648	45.2174	-4767	ENSDART00000187733.1	+	ENSDARG00000116824	CT030029.1	rRNA
79450	chr13	8577501	8578000	*	3.17577e-21	1.1966e-18	-77.2521	23185	ENSDART00000045086.9	-	ENSDARG00000069928	prkceb	protein kinase C%2C epsilon b
79491	chr13	8976501	8977000	*	4.13764e-06	0.000110916	-20.632	-10957	ENSDART00000148144.2	+	ENSDARG00000062874	hcar1-3	hydroxycarboxylic acid receptor 1-3
79508	chr13	9317501	9318000	*	2.26258e-27	1.42975e-24	-32.0578	892	ENSDART00000137364.2	-	ENSDARG00000057881	si:dkey-33c12.3	si:dkey-33c12.3
79509	chr13	9318001	9318500	*	1.48811e-28	1.0317e-25	-34.0297	392	ENSDART00000137364.2	-	ENSDARG00000057881	si:dkey-33c12.3	si:dkey-33c12.3
79510	chr13	9318501	9319000	*	0.00308579	0.0237602	-32.7458	0	ENSDART00000137364.2	-	ENSDARG00000057881	si:dkey-33c12.3	si:dkey-33c12.3
79552	chr13	9675001	9675500	*	6.35119e-16	1.26323e-13	-36.7583	-2762	ENSDART00000111365.5	+	ENSDARG00000076595	sema4ga	sema domain%2C immunoglobulin domain (Ig)%2C transmembrane domain (TM) and short cytoplasmic domain%2C (semaphorin) 4Ga
79559	chr13	9733001	9733500	*	1.95364e-30	1.60155e-27	-25.988	-18170	ENSDART00000140704.2	+	ENSDARG00000076595	sema4ga	sema domain%2C immunoglobulin domain (Ig)%2C transmembrane domain (TM) and short cytoplasmic domain%2C (semaphorin) 4Ga
79603	chr13	10156001	10156500	*	1.20486e-05	0.000275628	-20.5403	-4356	ENSDART00000194674.1	+	ENSDARG00000117490	BX537274.3	lincRNA
79642	chr13	10487501	10488000	*	0.00489325	0.0333792	21.7172	-56026	ENSDART00000133968.3	-	ENSDARG00000095224	camkmt	calmodulin-lysine N-methyltransferase
79672	chr13	10672501	10673000	*	7.17317e-06	0.00017772	-37.6736	0	ENSDART00000132393.3	-	ENSDARG00000017165	slc3a1	solute carrier family 3 member 1
79749	chr13	11301501	11302000	*	1.66804e-10	1.36282e-08	-20.5342	76128	ENSDART00000158632.2	-	ENSDARG00000104810	akt3a	v-akt murine thymoma viral oncogene homolog 3a
79902	chr13	12700501	12701000	*	8.49063e-12	8.86524e-10	-26.2263	28990	ENSDART00000010517.8	+	ENSDARG00000013274	eif4eb	eukaryotic translation initiation factor 4eb
80009	chr13	13898001	13898500	*	0.0054603	0.0362169	20.9877	-31763	ENSDART00000079154.7	+	ENSDARG00000056640	rpia	ribose 5-phosphate isomerase A (ribose 5-phosphate epimerase)
80064	chr13	14610501	14611000	*	0.00330524	0.0250064	-23.6014	-122978	ENSDART00000141103.3	-	ENSDARG00000056651	gfra4a	GDNF family receptor alpha 4a
80083	chr13	14726501	14727000	*	0.000215158	0.00298883	-25.4578	181665	ENSDART00000138867.2	-	ENSDARG00000076755	ap5s1	adaptor related protein complex 5 subunit sigma 1
80328	chr13	16918501	16919000	*	0.000517193	0.00599955	22.4883	42492	ENSDART00000139893.2	+	ENSDARG00000079840	kcnma1a	potassium large conductance calcium-activated channel%2C subfamily M%2C alpha member 1a
80354	chr13	17180501	17181000	*	3.83843e-07	1.41509e-05	-23.351	283363	ENSDART00000145499.3	-	ENSDARG00000057166	lrmda	leucine rich melanocyte differentiation associated
80395	chr13	17485001	17485500	*	3.17762e-10	2.44781e-08	-20.2384	16842	ENSDART00000008906.5	+	ENSDARG00000018492	znf503	zinc finger protein 503
80430	chr13	17648501	17649000	*	0.000569683	0.00648567	-32.244	-23527	ENSDART00000148269.3	+	ENSDARG00000078918	comtd1	catechol-O-methyltransferase domain containing 1
80481	chr13	18202001	18202500	*	2.38556e-05	0.000485826	-26.3074	-203	ENSDART00000109642.4	+	ENSDARG00000075230	tet1	tet methylcytosine dioxygenase 1
80512	chr13	18506501	18507000	*	0.00476867	0.0327763	-28.0075	-592	ENSDART00000142622.2	+	ENSDARG00000074624	si:ch211-198a12.6	si:ch211-198a12.6
80543	chr13	18715001	18715500	*	1.1692e-10	9.8992e-09	-50.7857	0	ENSDART00000185016.1	-	ENSDARG00000117082	CR932361.2	rRNA
80613	chr13	19193001	19193500	*	3.669e-16	7.53211e-14	-27.1672	41735	ENSDART00000194613.1	+	ENSDARG00000117286	CABZ01032351.1	uncharacterized LOC100150811
80695	chr13	19735501	19736000	*	0.0025872	0.0208113	-32.9167	63814	ENSDART00000137057.2	-	ENSDARG00000039699	fam204a	family with sequence similarity 204 member A
80779	chr13	20917501	20918000	*	3.78206e-12	4.1791e-10	-33.5743	60892	ENSDART00000166738.2	+	ENSDARG00000098091	BX000463.1	lincRNA
80849	chr13	22065001	22065500	*	3.96588e-09	2.40463e-07	30.5823	14820	ENSDART00000119798.2	+	ENSDARG00000084398	BX649358.1	rRNA
80856	chr13	22145501	22146000	*	0.000278058	0.00366574	-23.0134	22413	ENSDART00000178573.2	+	ENSDARG00000109138	BX649262.1	rRNA
80891	chr13	22470501	22471000	*	0.000259765	0.00347475	-26.7553	-5742	ENSDART00000078759.4	+	ENSDARG00000056322	ldb3a	LIM domain binding 3a
80957	chr13	23320501	23321000	*	7.81885e-13	9.56286e-11	-20.0125	37954	ENSDART00000101134.4	+	ENSDARG00000069469	khdrbs2	KH domain containing%2C RNA binding%2C signal transduction associated 2
80973	chr13	23482001	23482500	*	0.00165786	0.0148084	25.5061	31304	ENSDART00000147685.2	-	ENSDARG00000052721	prim2	DNA primase subunit 2
80975	chr13	23511501	23512000	*	3.94469e-10	2.98191e-08	-33.9127	1804	ENSDART00000147685.2	-	ENSDARG00000052721	prim2	DNA primase subunit 2
81053	chr13	24346001	24346500	*	9.23e-07	3.05727e-05	-32.3756	-13507	ENSDART00000140842.2	-	ENSDARG00000094491	si:ch211-202m22.1	si:ch211-202m22.1
81092	chr13	24670001	24670500	*	4.42542e-09	2.65803e-07	-27.3419	-744	ENSDART00000000831.9	-	ENSDARG00000000760	znf511	zinc finger protein 511
81126	chr13	25138001	25138500	*	2.4742e-13	3.26634e-11	-37.3918	58259	ENSDART00000184722.1	-	ENSDARG00000039429	adka	adenosine kinase a
81158	chr13	25504501	25505000	*	1.03384e-07	4.47874e-06	38.4667	-580	ENSDART00000140634.3	+	ENSDARG00000061437	inpp5f	inositol polyphosphate-5-phosphatase F
81239	chr13	26390001	26390500	*	3.83271e-07	1.41341e-05	-24.7749	176685	ENSDART00000116803.2	-	ENSDARG00000080449	AL627132.1	rRNA
81245	chr13	26417001	26417500	*	0.00130352	0.0123046	-22.5597	149685	ENSDART00000116803.2	-	ENSDARG00000080449	AL627132.1	rRNA
81251	chr13	26438501	26439000	*	0.000558506	0.0063902	22.8844	128185	ENSDART00000116803.2	-	ENSDARG00000080449	AL627132.1	rRNA
81257	chr13	26495001	26495500	*	0.000751576	0.00806031	-31.746	71685	ENSDART00000116803.2	-	ENSDARG00000080449	AL627132.1	rRNA
81265	chr13	26572501	26573000	*	1.79738e-07	7.28601e-06	-20.8863	-5318	ENSDART00000116803.2	-	ENSDARG00000080449	AL627132.1	rRNA
81601	chr13	30034001	30034500	*	7.52701e-17	1.70061e-14	-49.2443	255	ENSDART00000143745.2	-	ENSDARG00000033967	trmt2b	tRNA methyltransferase 2 homolog B
81627	chr13	30344501	30345000	*	0.00164085	0.0146948	-26.504	-76472	ENSDART00000143569.3	+	ENSDARG00000074502	zmiz1a	zinc finger%2C MIZ-type containing 1a
81646	chr13	30523501	30524000	*	1.12372e-07	4.81248e-06	-26.5468	11896	ENSDART00000181397.1	+	ENSDARG00000114209	AL844152.1	rRNA
81647	chr13	30532501	30533000	*	1.9688e-07	7.88084e-06	-36.9231	20896	ENSDART00000181397.1	+	ENSDARG00000114209	AL844152.1	rRNA
81775	chr13	31866001	31866500	*	1.90324e-16	4.00197e-14	29.4822	0	ENSDART00000140164.2	-	ENSDARG00000010934	syt14a	synaptotagmin XIVa
81798	chr13	32089001	32089500	*	6.11195e-05	0.00106635	-22.6984	-25986	ENSDART00000194803.1	-	ENSDARG00000117212	BX470107.1	lincRNA
81809	chr13	32218501	32219000	*	0.000427874	0.00515312	29.5396	70165	ENSDART00000188591.1	+	ENSDARG00000014091	osr1	odd-skipped related transcription factor 1
82006	chr13	34429001	34429500	*	0.00118294	0.011416	-44.7368	2755	ENSDART00000115710.2	+	ENSDARG00000082587	CR524481.1	rRNA
82081	chr13	35244501	35245000	*	5.16578e-18	1.3335e-15	-26.3132	-22889	ENSDART00000135333.2	-	ENSDARG00000093145	CR932983.1	processed_transcript
82103	chr13	35460001	35460500	*	1.50738e-09	1.00022e-07	-39.2199	-71	ENSDART00000140529.2	-	ENSDARG00000039069	slx4ip	SLX4 interacting protein
82141	chr13	35761001	35761500	*	1.82892e-13	2.46005e-11	-57.9545	0	ENSDART00000190217.1	-	ENSDARG00000086309	erlec1	endoplasmic reticulum lectin 1
82142	chr13	35761501	35762000	*	4.07857e-07	1.49408e-05	-34.8011	-236	ENSDART00000190217.1	-	ENSDARG00000086309	erlec1	endoplasmic reticulum lectin 1
82216	chr13	36542001	36542500	*	0.00403533	0.0289735	-28.6573	2759	ENSDART00000186171.1	-	ENSDARG00000116341	FP103009.1	desumoylating isopeptidase 2-like
82422	chr13	38551001	38551500	*	1.20496e-05	0.000275628	-20.9459	29851	ENSDART00000145292.2	+	ENSDARG00000059832	adgrb3	adhesion G protein-coupled receptor B3
82433	chr13	38596001	38596500	*	3.1032e-18	8.1848e-16	96.7742	69794	ENSDART00000164380.2	-	ENSDARG00000104223	lmbrd1	LMBR1 domain containing 1
82443	chr13	38697501	38698000	*	1.8109e-05	0.000387711	-33.3333	-31209	ENSDART00000164380.2	-	ENSDARG00000104223	lmbrd1	LMBR1 domain containing 1
82485	chr13	39130001	39130500	*	6.97244e-06	0.000173598	42.0239	29311	ENSDART00000131508.3	-	ENSDARG00000031483	col9a1b	collagen%2C type IX%2C alpha 1b
82561	chr13	39868501	39869000	*	0.000418153	0.00506419	45.7143	-37503	ENSDART00000115089.4	-	ENSDARG00000074415	zgc:171482	zgc:171482
82593	chr13	40150501	40151000	*	1.89287e-27	1.20871e-24	-26.2332	-8872	ENSDART00000192780.1	-	ENSDARG00000102517	crtac1b	cartilage acidic protein 1b
82623	chr13	40405001	40405500	*	2.20751e-08	1.12486e-06	20.9309	-3132	ENSDART00000128951.3	-	ENSDARG00000069327	nkx3.3	NK3 homeobox 3
82689	chr13	40953001	40953500	*	0.00640251	0.0406422	-20.9323	-69002	ENSDART00000026808.6	+	ENSDARG00000014103	dkk1a	dickkopf WNT signaling pathway inhibitor 1a
82695	chr13	41044501	41045000	*	1.77044e-05	0.000380585	35.9079	22001	ENSDART00000026808.6	+	ENSDARG00000014103	dkk1a	dickkopf WNT signaling pathway inhibitor 1a
82737	chr13	41450001	41450500	*	0.00836402	0.0492611	-24.3371	31565	ENSDART00000188322.1	-	ENSDARG00000098257	pcdh15a	protocadherin-related 15a
82801	chr13	42118501	42119000	*	2.31579e-05	0.000474127	-27.197	-5566	ENSDART00000074707.5	+	ENSDARG00000052783	cdc42ep3	CDC42 effector protein (Rho GTPase binding) 3
82803	chr13	42139001	42139500	*	0.0011102	0.0109031	-21.4402	14437	ENSDART00000074707.5	+	ENSDARG00000052783	cdc42ep3	CDC42 effector protein (Rho GTPase binding) 3
82863	chr13	42716501	42717000	*	0.000283936	0.00372341	31.581	4077	ENSDART00000160472.2	-	ENSDARG00000052702	capn1a	calpain 1%2C (mu/I) large subunit a
82885	chr13	42988001	42988500	*	9.364e-05	0.00151906	22.1843	-62062	ENSDART00000016602.10	+	ENSDARG00000007561	cdh23	cadherin-related 23
82930	chr13	43443001	43443500	*	0.00345227	0.0258496	-20.2817	-42333	ENSDART00000161356.2	-	ENSDARG00000103625	CT573408.1	antisense
82960	chr13	43556501	43557000	*	0.0012482	0.0119019	-22.8571	42899	ENSDART00000084416.6	-	ENSDARG00000060149	ablim1a	actin binding LIM protein 1a
82976	chr13	43706501	43707000	*	0.00101238	0.0101561	-24.4565	49987	ENSDART00000140473.2	+	ENSDARG00000027887	zfyve21	zinc finger%2C FYVE domain containing 21
82999	chr13	43854001	43854500	*	0.0034246	0.0256987	-22.7273	-67333	ENSDART00000194328.1	+	ENSDARG00000117415	CR559944.1	lincRNA
83004	chr13	43863001	43863500	*	4.79465e-07	1.72208e-05	-20.4487	-58333	ENSDART00000194328.1	+	ENSDARG00000117415	CR559944.1	lincRNA
83086	chr13	44659001	44659500	*	0.000632645	0.00703867	-27.7597	-28891	ENSDART00000110092.4	-	ENSDARG00000074376	mdga1	MAM domain containing glycosylphosphatidylinositol anchor 1
83218	chr13	45574501	45575000	*	1.00332e-07	4.35995e-06	-26.7702	-7391	ENSDART00000058093.7	+	ENSDARG00000039750	ldlrap1b	low density lipoprotein receptor adaptor protein 1b
83276	chr13	46092001	46092500	*	0.000350241	0.00440622	-30.1754	-73294	ENSDART00000133088.2	-	ENSDARG00000094135	BX936305.1	lincRNA
83315	chr13	46399001	46399500	*	7.83276e-15	1.34226e-12	24.9694	22183	ENSDART00000149602.2	-	ENSDARG00000058115	fgfr2	fibroblast growth factor receptor 2
83356	chr13	46633501	46634000	*	3.80314e-09	2.32405e-07	27.8361	53098	ENSDART00000169106.2	-	ENSDARG00000103813	ATE1	arginyltransferase 1
83375	chr13	46817001	46817500	*	0.00035141	0.00441649	20.4489	13024	ENSDART00000159260.3	+	ENSDARG00000098286	CU695232.1	zinc transporter ZIP9-B-like
83491	chr13	47661001	47661500	*	4.79053e-05	0.00087074	-24.2105	36778	ENSDART00000142729.2	+	ENSDARG00000074695	mertka	c-mer proto-oncogene tyrosine kinase a
83493	chr13	47690001	47690500	*	4.45153e-09	2.67107e-07	-38.2584	-19934	ENSDART00000188724.1	+	ENSDARG00000112581	TMEM87B	transmembrane protein 87B
83524	chr13	47839001	47839500	*	2.07207e-06	6.14813e-05	23.2398	17479	ENSDART00000109978.4	+	ENSDARG00000075165	zc3h6	zinc finger CCCH-type containing 6
83629	chr13	48737501	48738000	*	6.01095e-52	1.77875e-48	-57.0232	18037	ENSDART00000035018.7	-	ENSDARG00000021853	ntpcr	nucleoside-triphosphatase%2C cancer-related
83677	chr13	49115501	49116000	*	1.58499e-06	4.85977e-05	36.5188	7688	ENSDART00000167027.2	-	ENSDARG00000101850	CU855775.1	rRNA
83730	chr13	49440001	49440500	*	0.000191452	0.00272696	30.6243	4137	ENSDART00000136991.2	-	ENSDARG00000004702	irf2bp2a	interferon regulatory factor 2 binding protein 2a
83851	chr13	50219001	50219500	*	0.000269904	0.003582	34.6457	14623	ENSDART00000164338.2	-	ENSDARG00000068729	eif2ak2	eukaryotic translation initiation factor 2-alpha kinase 2
83901	chr13	50505501	50506000	*	0.000420681	0.00508719	-29.5743	-14668	ENSDART00000139985.2	+	ENSDARG00000094656	CU570781.1	processed_transcript
83928	chr13	50701001	50701500	*	8.45826e-14	1.18775e-11	-52.8856	14136	ENSDART00000194575.1	-	ENSDARG00000117695	FP102122.3	lincRNA
83942	chr13	50803501	50804000	*	1.13613e-09	7.75703e-08	-20.8545	9747	ENSDART00000192104.1	+	ENSDARG00000111967	CABZ01077016.1	rRNA
83995	chr13	51079001	51079500	*	1.92392e-15	3.56916e-13	23.9833	-13954	ENSDART00000168085.2	-	ENSDARG00000101663	CABZ01078663.1	protein_coding
84093	chr13	51761001	51761500	*	1.75123e-05	0.00037699	-23.5	50278	ENSDART00000163741.3	+	ENSDARG00000101080	pwwp2b	PWWP domain containing 2B
84133	chr13	52005001	52005500	*	7.32494e-16	1.4334e-13	-57.1739	-753	ENSDART00000181259.1	+	ENSDARG00000116511	npas4l	neuronal PAS domain protein 4 like
84304	chr14	600501	601000	*	0.00120387	0.0115711	25.4677	2971	ENSDART00000159805.2	+	ENSDARG00000103290	LO018568.2	amyloid beta A4 precursor protein-binding family B member 2-like
84309	chr14	672501	673000	*	2.18977e-18	5.85193e-16	-22.3114	4802	ENSDART00000158505.2	-	ENSDARG00000099181	LO018568.1	neuronal acetylcholine receptor subunit alpha-9-II-like
84434	chr14	1530001	1530500	*	2.68642e-07	1.03439e-05	23.2821	4931	ENSDART00000179228.2	-	ENSDARG00000108038	CABZ01109481.1	protein_coding
84489	chr14	1803001	1803500	*	0.00133505	0.0125215	21.5784	18268	ENSDART00000194197.1	-	ENSDARG00000117765	CABZ01052756.1	lincRNA
84524	chr14	2036001	2036500	*	3.65394e-06	0.000100027	20.2882	105	ENSDART00000192446.1	-	ENSDARG00000109361	BX005294.2	protein_coding
84531	chr14	2080501	2081000	*	0.00082228	0.00865862	27.4866	4288	ENSDART00000190062.1	+	ENSDARG00000110089	CT573264.1	protein_coding
84608	chr14	2626501	2627000	*	0.000826289	0.00869366	-20.7773	-24057	ENSDART00000166910.2	-	ENSDARG00000105210	etf1a	eukaryotic translation termination factor 1a
84624	chr14	2742001	2742500	*	5.5378e-25	2.84696e-22	-23.8209	-5424	ENSDART00000117704.3	+	ENSDARG00000082165	LO018409.1	rRNA
84630	chr14	2775501	2776000	*	0.000131024	0.00200236	50	27579	ENSDART00000117704.3	+	ENSDARG00000082165	LO018409.1	rRNA
84671	chr14	3023001	3023500	*	0.000429147	0.00516437	34.0152	8311	ENSDART00000090213.6	-	ENSDARG00000062397	ndst1a	N-deacetylase/N-sulfotransferase (heparan glucosaminyl) 1a
84683	chr14	3080501	3081000	*	2.19135e-11	2.14238e-09	-92.4528	5973	ENSDART00000110721.4	+	ENSDARG00000077823	hmgxb3	HMG box domain containing 3
84697	chr14	3160501	3161000	*	5.16845e-09	3.04551e-07	29.0789	13560	ENSDART00000169652.2	-	ENSDARG00000102986	csf1ra	colony stimulating factor 1 receptor%2C a
84779	chr14	3733001	3733500	*	0.00022064	0.00304684	33.1749	-24155	ENSDART00000118900.2	+	ENSDARG00000080037	FP102985.1	rRNA
84914	chr14	4665501	4666000	*	8.70107e-10	6.11275e-08	30.7616	16115	ENSDART00000014454.8	-	ENSDARG00000013389	gabra4	gamma-aminobutyric acid (GABA) A receptor%2C subunit alpha 4
84916	chr14	4675501	4676000	*	8.71172e-06	0.000209715	-34.8933	6115	ENSDART00000014454.8	-	ENSDARG00000013389	gabra4	gamma-aminobutyric acid (GABA) A receptor%2C subunit alpha 4
84925	chr14	4722501	4723000	*	0.000151261	0.00224489	-20.0634	-15330	ENSDART00000194781.1	-	ENSDARG00000117433	LO018256.1	lincRNA
84993	chr14	5273001	5273500	*	1.18556e-14	1.96771e-12	-38.1448	-109560	ENSDART00000187825.1	+	ENSDARG00000025131	lbx2	ladybird homeobox 2
85072	chr14	5696001	5696500	*	0.000306071	0.00395604	-24.4804	5353	ENSDART00000166310.2	+	ENSDARG00000098744	BX548018.1	lincRNA
85092	chr14	5802501	5803000	*	1.49006e-10	1.23655e-08	-25.1068	9941	ENSDART00000161318.2	-	ENSDARG00000078518	kazald2	Kazal-type serine peptidase inhibitor domain 2
85137	chr14	6025501	6026000	*	3.50602e-09	2.15161e-07	-29.7197	-81039	ENSDART00000176416.2	+	ENSDARG00000108314	BX530406.1	rRNA
85223	chr14	6576501	6577000	*	5.68803e-05	0.00100526	27.1645	-15152	ENSDART00000163085.2	+	ENSDARG00000067545	adam19b	ADAM metallopeptidase domain 19b
85259	chr14	6877001	6877500	*	0.00103116	0.0103054	-20.5563	54390	ENSDART00000166439.2	-	ENSDARG00000100249	si:ch211-266k2.1	si:ch211-266k2.1
85261	chr14	6886501	6887000	*	3.16917e-05	0.000615898	-24.4416	44890	ENSDART00000166439.2	-	ENSDARG00000100249	si:ch211-266k2.1	si:ch211-266k2.1
85358	chr14	7470001	7470500	*	3.99463e-11	3.71953e-09	-41.629	17701	ENSDART00000130388.3	+	ENSDARG00000087704	gfra3	GDNF family receptor alpha 3
85359	chr14	7470501	7471000	*	1.78269e-07	7.23611e-06	-49.484	18201	ENSDART00000130388.3	+	ENSDARG00000087704	gfra3	GDNF family receptor alpha 3
85391	chr14	7610501	7611000	*	0.00695562	0.0431575	42.2222	28050	ENSDART00000194908.1	+	ENSDARG00000117365	FP245526.1	lincRNA
85412	chr14	7718001	7718500	*	9.99041e-16	1.9301e-13	28.4383	-6685	ENSDART00000144250.3	+	ENSDARG00000025071	brd8	bromodomain containing 8
85466	chr14	8039501	8040000	*	6.38038e-09	3.64974e-07	-36.0144	40417	ENSDART00000045109.6	-	ENSDARG00000029443	zgc:92242	zgc:92242
85691	chr14	9747501	9748000	*	0.000337691	0.00427761	-21.9949	-33867	ENSDART00000166739.2	-	ENSDARG00000098680	si:zfos-2326c3.2	si:zfos-2326c3.2
85698	chr14	9805001	9805500	*	2.39694e-25	1.25893e-22	-34.6277	-91367	ENSDART00000166739.2	-	ENSDARG00000098680	si:zfos-2326c3.2	si:zfos-2326c3.2
85716	chr14	9989001	9989500	*	2.6523e-31	2.34918e-28	-30.4	-6399	ENSDART00000054687.6	-	ENSDARG00000037553	il1rapl2	interleukin 1 receptor accessory protein-like 2
85742	chr14	10197001	10197500	*	7.17268e-05	0.00121882	21.2607	124352	ENSDART00000143382.2	-	ENSDARG00000037553	il1rapl2	interleukin 1 receptor accessory protein-like 2
85895	chr14	11398501	11399000	*	9.8999e-06	0.000233545	56.0645	3120	ENSDART00000106657.4	+	ENSDARG00000071871	glod5	glyoxalase domain containing 5
85966	chr14	11721501	11722000	*	0.00472031	0.0325195	-23.3512	-40991	ENSDART00000110004.4	+	ENSDARG00000074865	frmpd3	FERM and PDZ domain containing 3
85978	chr14	11793501	11794000	*	5.08052e-06	0.00013219	-57.5758	30512	ENSDART00000110004.4	+	ENSDARG00000074865	frmpd3	FERM and PDZ domain containing 3
86056	chr14	12349501	12350000	*	0.000513104	0.0059641	-28.2888	29015	ENSDART00000147664.3	-	ENSDARG00000058062	magt1	magnesium transporter 1
86118	chr14	12748001	12748500	*	3.38354e-11	3.18722e-09	26.2448	88553	ENSDART00000165004.2	-	ENSDARG00000037498	gria3b	glutamate receptor%2C ionotropic%2C AMPA 3b
86129	chr14	12838501	12839000	*	5.87986e-05	0.00103389	24.0602	-1070	ENSDART00000178444.2	-	ENSDARG00000037498	gria3b	glutamate receptor%2C ionotropic%2C AMPA 3b
86233	chr14	13227501	13228000	*	4.67121e-50	1.28805e-46	-31.9396	-125701	ENSDART00000164347.2	+	ENSDARG00000100707	si:dkey-48g21.7	si:dkey-48g21.7
86235	chr14	13234001	13234500	*	1.12182e-07	4.80774e-06	-28.5006	-119201	ENSDART00000164347.2	+	ENSDARG00000100707	si:dkey-48g21.7	si:dkey-48g21.7
86393	chr14	13890501	13891000	*	0.00407861	0.0291961	48.2906	-136427	ENSDART00000183204.1	+	ENSDARG00000104149	rraga	Ras-related GTP binding A
86410	chr14	13995501	13996000	*	1.17651e-05	0.000270705	-26.8235	-31427	ENSDART00000183204.1	+	ENSDARG00000104149	rraga	Ras-related GTP binding A
86506	chr14	14507501	14508000	*	0.00602895	0.0388709	32.6136	58418	ENSDART00000159056.2	-	ENSDARG00000098293	si:dkey-27i16.2	si:dkey-27i16.2
86525	chr14	14801001	14801500	*	1.2354e-07	5.228e-06	-20.7938	-5192	ENSDART00000193050.1	+	ENSDARG00000099767	fhdc2	FH2 domain containing 2
86551	chr14	15001001	15001500	*	0.000306962	0.00396409	29.5738	8094	ENSDART00000182203.1	+	ENSDARG00000117200	BX119314.2	protein_coding
86605	chr14	15317001	15317500	*	1.61257e-10	1.32105e-08	-23.6496	-13986	ENSDART00000172077.2	+	ENSDARG00000102868	si:dkey-203a12.4	si:dkey-203a12.4
86606	chr14	15317501	15318000	*	2.7247e-23	1.20649e-20	-26.1933	-13486	ENSDART00000172077.2	+	ENSDARG00000102868	si:dkey-203a12.4	si:dkey-203a12.4
86656	chr14	15568501	15569000	*	0.00811344	0.0482136	-30.3968	25172	ENSDART00000167025.2	+	ENSDARG00000099811	si:dkey-203a12.7	si:dkey-203a12.7
86827	chr14	17256001	17256500	*	1.48207e-11	1.48143e-09	-20.0901	5583	ENSDART00000173944.2	-	ENSDARG00000076090	jakmip1	janus kinase and microtubule interacting protein 1
86864	chr14	17547501	17548000	*	3.27953e-18	8.63112e-16	-72.9529	15774	ENSDART00000082667.6	-	ENSDARG00000032617	fgfrl1a	fibroblast growth factor receptor like 1a
86874	chr14	17688501	17689000	*	2.42986e-06	7.05956e-05	-20.0417	-29082	ENSDART00000165566.2	-	ENSDARG00000076332	si:ch211-159i8.4	si:ch211-159i8.4
86908	chr14	17946001	17946500	*	0.00126033	0.011994	41.3043	-286582	ENSDART00000165566.2	-	ENSDARG00000076332	si:ch211-159i8.4	si:ch211-159i8.4
87199	chr14	20634001	20634500	*	9.96122e-05	0.00159715	-21.3223	257246	ENSDART00000106205.4	-	ENSDARG00000071699	ids	iduronate 2-sulfatase
87204	chr14	20695001	20695500	*	0.0012682	0.0120434	31.1815	196246	ENSDART00000106205.4	-	ENSDARG00000071699	ids	iduronate 2-sulfatase
87359	chr14	22245501	22246000	*	1.4026e-16	3.01726e-14	-33.1887	-23280	ENSDART00000170532.2	+	ENSDARG00000079586	gabrb2a	gamma-aminobutyric acid type A receptor beta2 subunit a
87360	chr14	22246001	22246500	*	9.09988e-10	6.34881e-08	-22.0171	-22780	ENSDART00000170532.2	+	ENSDARG00000079586	gabrb2a	gamma-aminobutyric acid type A receptor beta2 subunit a
87373	chr14	22445501	22446000	*	4.80793e-18	1.24643e-15	-39.7054	-1662	ENSDART00000161776.2	+	ENSDARG00000079125	sowahab	sosondowah ankyrin repeat domain family member Ab
87577	chr14	24718001	24718500	*	0.000161225	0.00237015	-30.5556	42633	ENSDART00000146299.3	-	ENSDARG00000034268	slit3	slit homolog 3 (Drosophila)
87618	chr14	25293001	25293500	*	3.31348e-06	9.20362e-05	20.9447	15559	ENSDART00000159569.3	-	ENSDARG00000061940	htr4	5-hydroxytryptamine receptor 4
87631	chr14	25382501	25383000	*	5.6492e-07	1.98321e-05	38.7387	61775	ENSDART00000183448.1	-	ENSDARG00000011618	slc26a2	solute carrier family 26 member 2
87742	chr14	26802501	26803000	*	4.37862e-06	0.000116501	-26.1138	-2388	ENSDART00000173126.2	+	ENSDARG00000016531	klhl4	kelch-like family member 4
87767	chr14	27093001	27093500	*	0.000109508	0.00172657	21.5895	28355	ENSDART00000173119.2	-	ENSDARG00000105441	pcdh11	protocadherin 11
87772	chr14	27178001	27178500	*	0.00102632	0.0102646	-20.0328	-2161	ENSDART00000174932.2	-	ENSDARG00000108714	CT990607.1	rRNA
87809	chr14	27587001	27587500	*	0.000128021	0.00196613	-29.45	-30380	ENSDART00000119876.2	-	ENSDARG00000084476	CR854833.1	rRNA
87839	chr14	27795001	27795500	*	0.00131249	0.0123739	22.8645	206487	ENSDART00000054115.5	-	ENSDARG00000075666	tsc22d3	TSC22 domain family%2C member 3
87845	chr14	27867501	27868000	*	2.049e-06	6.08863e-05	-23.1161	133987	ENSDART00000054115.5	-	ENSDARG00000075666	tsc22d3	TSC22 domain family%2C member 3
87927	chr14	28955501	28956000	*	6.38435e-06	0.000160971	-34.1883	-244772	ENSDART00000166608.2	+	ENSDARG00000037122	TENM2	si:dkey-34l15.2
87928	chr14	28956001	28956500	*	3.00991e-05	0.000590146	-27.388	-244272	ENSDART00000166608.2	+	ENSDARG00000037122	TENM2	si:dkey-34l15.2
87934	chr14	29018001	29018500	*	0.00316393	0.0242128	-24.5974	-182272	ENSDART00000166608.2	+	ENSDARG00000037122	TENM2	si:dkey-34l15.2
87996	chr14	29799501	29800000	*	0.000955247	0.00971883	-37.5758	0	ENSDART00000133775.3	-	ENSDARG00000014248	pdlim3b	PDZ and LIM domain 3b
88005	chr14	29862501	29863000	*	5.2903e-06	0.000136856	30.7513	-3435	ENSDART00000136380.3	-	ENSDARG00000061603	sorbs2b	sorbin and SH3 domain containing 2b
88147	chr14	31467001	31467500	*	0.00633641	0.0403155	36.1019	0	ENSDART00000117229.2	-	ENSDARG00000082778	dre-mir-18c	dre-mir-18c
88195	chr14	31924001	31924500	*	0.0018828	0.0163214	-25.7887	-12317	ENSDART00000173259.2	+	ENSDARG00000100646	BX005454.1	antisense
88205	chr14	32057001	32057500	*	0.00535165	0.0357013	23.3918	-17041	ENSDART00000173304.2	+	ENSDARG00000099086	BX511142.1	antisense
88208	chr14	32090001	32090500	*	0.00683327	0.0425954	-20.6897	-885	ENSDART00000158014.2	-	ENSDARG00000099621	si:ch211-69b22.5	si:ch211-69b22.5
88233	chr14	32437501	32438000	*	1.32411e-09	8.91511e-08	-23.6948	6461	ENSDART00000075593.6	+	ENSDARG00000010097	f9a	coagulation factor IXa
88285	chr14	32973001	32973500	*	1.111e-25	6.12701e-23	-26.4815	-7833	ENSDART00000114973.4	-	ENSDARG00000036292	cdx4	caudal type homeobox 4
88288	chr14	33023001	33023500	*	0.00387283	0.0281044	26.8377	21456	ENSDART00000170626.2	-	ENSDARG00000105215	kdrl	kinase insert domain receptor like
88447	chr14	35141001	35141500	*	6.0785e-32	5.67296e-29	-44.4796	-96113	ENSDART00000163465.2	+	ENSDARG00000099849	ebf3a	EBF transcription factor 1a
88513	chr14	35764501	35765000	*	3.2404e-10	2.49151e-08	-49.4982	16046	ENSDART00000172803.2	+	ENSDARG00000052765	gria2b	glutamate receptor%2C ionotropic%2C AMPA 2b
88520	chr14	35927001	35927500	*	1.02035e-07	4.4292e-06	30.6287	24096	ENSDART00000133164.2	+	ENSDARG00000088366	zgc:77938	zgc:77938
88614	chr14	36882001	36882500	*	1.18271e-23	5.33436e-21	23.0796	-3024	ENSDART00000032547.8	+	ENSDARG00000033227	lect2l	leukocyte cell-derived chemotaxin 2 like
88651	chr14	37466501	37467000	*	2.04621e-10	1.64085e-08	-35.3355	-48134	ENSDART00000194889.1	-	ENSDARG00000117254	FP102806.1	lincRNA
88661	chr14	37557501	37558000	*	0.00706643	0.0436353	-25.4386	11864	ENSDART00000173192.2	+	ENSDARG00000036175	pcdh1b	protocadherin 1b
88668	chr14	37607001	37607500	*	0.000211794	0.00295304	-20.273	-18222	ENSDART00000178256.2	+	ENSDARG00000106145	BX323881.1	rRNA
88823	chr14	39184501	39185000	*	0.00359181	0.0265967	-42.1171	-7439	ENSDART00000194095.1	+	ENSDARG00000117584	LO018296.2	lincRNA
88824	chr14	39187001	39187500	*	0.0020803	0.0175867	60	-4939	ENSDART00000194095.1	+	ENSDARG00000117584	LO018296.2	lincRNA
88846	chr14	39408501	39409000	*	0.00103478	0.0103351	27.6206	149934	ENSDART00000103298.6	+	ENSDARG00000076060	diaph2	diaphanous-related formin 2
88917	chr14	40042501	40043000	*	0.00402105	0.0289051	-25.5556	-65638	ENSDART00000140579.4	+	ENSDARG00000092277	BX663611.2	lincRNA
88938	chr14	40237501	40238000	*	0.00310186	0.0238599	-22.8175	-14289	ENSDART00000119994.2	+	ENSDARG00000084594	BX663611.1	rRNA
88940	chr14	40279001	40279500	*	4.98835e-05	0.000901276	-27.2727	26714	ENSDART00000119994.2	+	ENSDARG00000084594	BX663611.1	rRNA
88955	chr14	40461001	40461500	*	0.000276243	0.00364546	-23.976	-13518	ENSDART00000179209.2	-	ENSDARG00000106275	FP236502.1	rRNA
88981	chr14	40708001	40708500	*	2.28769e-09	1.46469e-07	-27.5059	22534	ENSDART00000172839.2	+	ENSDARG00000052615	tnmd	tenomodulin
89037	chr14	41151001	41151500	*	0.000164133	0.00240562	-21.3333	-59335	ENSDART00000170042.2	-	ENSDARG00000101419	drp2	dystrophin related protein 2
89100	chr14	41632501	41633000	*	2.28799e-07	8.97203e-06	21.661	-32462	ENSDART00000188013.1	-	ENSDARG00000056018	itga6l	integrin%2C alpha 6%2C like
89101	chr14	41635501	41636000	*	0.000151738	0.00225059	27.9558	-35462	ENSDART00000188013.1	-	ENSDARG00000056018	itga6l	integrin%2C alpha 6%2C like
89102	chr14	41657001	41657500	*	6.21776e-10	4.49644e-08	-39.638	20858	ENSDART00000185925.1	-	ENSDARG00000052556	fgfrl1b	fibroblast growth factor receptor like 1b
89144	chr14	42173001	42173500	*	1.71986e-22	7.14608e-20	-20.2513	326	ENSDART00000148544.3	+	ENSDARG00000052494	pcdh18b	protocadherin 18b
89155	chr14	42271501	42272000	*	5.87752e-08	2.69632e-06	-25.1384	-40209	ENSDART00000185486.1	-	ENSDARG00000114583	BX890543.1	protein_coding
89169	chr14	42444001	42444500	*	0.00296297	0.0230499	-22.7778	-212709	ENSDART00000185486.1	-	ENSDARG00000114583	BX890543.1	protein_coding
89188	chr14	42599001	42599500	*	0.00627814	0.0400245	-29.8413	-367709	ENSDART00000185486.1	-	ENSDARG00000114583	BX890543.1	protein_coding
89213	chr14	42833501	42834000	*	0.00392417	0.0283718	-24.8443	163146	ENSDART00000172801.2	-	ENSDARG00000102824	pcdh10b	protocadherin 10b
89223	chr14	42972001	42972500	*	0.000322945	0.00412484	-22.5622	24646	ENSDART00000172801.2	-	ENSDARG00000102824	pcdh10b	protocadherin 10b
89342	chr14	44175501	44176000	*	0.0057244	0.0374628	-26.6667	100606	ENSDART00000117454.2	-	ENSDARG00000088947	CT998554.1	rRNA
89410	chr14	44789001	44789500	*	9.49346e-07	3.13418e-05	-48.3083	1318	ENSDART00000098640.6	-	ENSDARG00000068264	grhpra	glyoxylate reductase/hydroxypyruvate reductase a
89519	chr14	45447001	45447500	*	5.03888e-05	0.000908936	36.9444	16613	ENSDART00000173209.2	-	ENSDARG00000098853	ehd1a	EH-domain containing 1a
89568	chr14	45852001	45852500	*	3.05688e-05	0.000597041	-33.3333	-31187	ENSDART00000114790.4	+	ENSDARG00000075597	flrt1b	fibronectin leucine rich transmembrane protein 1b
89580	chr14	45956001	45956500	*	0.0020629	0.0174768	-35.1541	11213	ENSDART00000043751.5	-	ENSDARG00000029609	macrod1	mono-ADP ribosylhydrolase 1
89636	chr14	46337501	46338000	*	2.87029e-06	8.16896e-05	48.0726	-4882	ENSDART00000060577.7	+	ENSDARG00000041332	tmem33	transmembrane protein 33
89640	chr14	46415001	46415500	*	5.39892e-35	6.48548e-32	-75.8454	4237	ENSDART00000032342.8	+	ENSDARG00000026406	anxa5a	annexin A5a
89778	chr14	47379001	47379500	*	7.45538e-14	1.06416e-11	-42.4378	11585	ENSDART00000159608.2	-	ENSDARG00000040198	fstl5	follistatin-like 5
89842	chr14	47746001	47746500	*	2.32626e-09	1.48624e-07	95	68968	ENSDART00000166827.2	-	ENSDARG00000005482	rapgef2	Rap guanine nucleotide exchange factor (GEF) 2
89852	chr14	47789501	47790000	*	1.0746e-05	0.00025034	-27.1723	25468	ENSDART00000166827.2	-	ENSDARG00000005482	rapgef2	Rap guanine nucleotide exchange factor (GEF) 2
89855	chr14	47823001	47823500	*	0.00155924	0.014124	34.7826	-7535	ENSDART00000166827.2	-	ENSDARG00000005482	rapgef2	Rap guanine nucleotide exchange factor (GEF) 2
90089	chr14	49568001	49568500	*	0.00229921	0.0190011	21.7391	-35862	ENSDART00000178639.2	+	ENSDARG00000106873	LO018188.1	synaptopodin
90103	chr14	49706001	49706500	*	1.54501e-25	8.29431e-23	-20.5342	22236	ENSDART00000192515.1	+	ENSDARG00000114067	tspan17	tetraspanin 17
90130	chr14	49892501	49893000	*	5.30306e-15	9.32469e-13	-32.2515	3796	ENSDART00000168142.2	-	ENSDARG00000099749	ube2d2l	ubiquitin-conjugating enzyme E2D 2 (UBC4/5 homolog%2C yeast)%2C like
90174	chr14	50238001	50238500	*	3.20954e-14	4.87235e-12	-36.4039	-187851	ENSDART00000194921.1	+	ENSDARG00000117792	CR854988.1	lincRNA
90177	chr14	50256501	50257000	*	3.95101e-10	2.98483e-08	-35.3325	-169351	ENSDART00000194921.1	+	ENSDARG00000117792	CR854988.1	lincRNA
90179	chr14	50263001	50263500	*	4.74998e-17	1.10614e-14	-36.8731	-162851	ENSDART00000194921.1	+	ENSDARG00000117792	CR854988.1	lincRNA
90186	chr14	50316001	50316500	*	1.73537e-06	5.26498e-05	31.3095	-109851	ENSDART00000194921.1	+	ENSDARG00000117792	CR854988.1	lincRNA
90211	chr14	50482001	50482500	*	0.000216942	0.00300672	-21.7105	55652	ENSDART00000194916.1	+	ENSDARG00000117792	CR854988.1	lincRNA
90222	chr14	50534501	50535000	*	0.000605599	0.0068039	-30.0839	108152	ENSDART00000194916.1	+	ENSDARG00000117792	CR854988.1	lincRNA
90410	chr14	51711001	51711500	*	1.99438e-12	2.30888e-10	-26.9708	41698	ENSDART00000116712.2	-	ENSDARG00000082654	CABZ01066915.1	rRNA
90446	chr14	51864001	51864500	*	0.000717689	0.00778149	-32.2004	-8955	ENSDART00000088912.5	-	ENSDARG00000111920	cplx2	complexin 2
90456	chr14	51908001	51908500	*	0.00439079	0.0308091	-25.3333	-52955	ENSDART00000088912.5	-	ENSDARG00000111920	cplx2	complexin 2
90496	chr14	52151001	52151500	*	7.087e-31	6.14174e-28	-66.0881	-101728	ENSDART00000120440.3	-	ENSDARG00000085040	CABZ01075745.1	rRNA
90567	chr14	52611001	52611500	*	1.81135e-08	9.40306e-07	-22.4242	-27981	ENSDART00000166924.2	-	ENSDARG00000098660	CU469526.1	thiosulfate sulfurtransferase like domain containing 2
90580	chr15	34501	35000	*	2.24402e-06	6.59223e-05	-25.9305	-2351	ENSDART00000164323.2	-	ENSDARG00000101423	cyp2y3	cytochrome P450%2C family 2%2C subfamily Y%2C polypeptide 3
90584	chr15	62001	62500	*	2.38646e-09	1.5199e-07	-23.4381	2586	ENSDART00000187260.1	+	ENSDARG00000112045	AXL	AXL receptor tyrosine kinase
90607	chr15	242001	242500	*	2.46342e-06	7.14959e-05	-22.6974	10314	ENSDART00000163441.2	-	ENSDARG00000103467	limk1a	LIM domain kinase 1a
90611	chr15	253001	253500	*	0.000212615	0.00296232	47.043	-189	ENSDART00000163441.2	-	ENSDARG00000103467	limk1a	LIM domain kinase 1a
90666	chr15	442501	443000	*	6.33581e-10	4.57017e-08	20.8226	5727	ENSDART00000008504.8	+	ENSDARG00000006345	med17	mediator complex subunit 17
90756	chr15	912001	912500	*	0.000890418	0.00922007	-22.2103	3136	ENSDART00000179821.1	-	ENSDARG00000097180	si:dkey-7i4.21	si:dkey-7i4.21
90961	chr15	1800001	1800500	*	4.74827e-12	5.16211e-10	-21.9955	3690	ENSDART00000126253.3	+	ENSDARG00000087489	fam124b	family with sequence similarity 124B
91038	chr15	2229001	2229500	*	2.78945e-05	0.000553995	38.3929	36584	ENSDART00000185617.1	-	ENSDARG00000112608	AL954387.2	rRNA
91078	chr15	2483001	2483500	*	0.00122213	0.0117076	25	7109	ENSDART00000035939.8	+	ENSDARG00000025285	panx1a	pannexin 1a
91089	chr15	2525501	2526000	*	0.000798762	0.00846238	-35.1508	5184	ENSDART00000063329.6	+	ENSDARG00000043134	cux1b	cut-like homeobox 1b
91130	chr15	2757001	2757500	*	1.24597e-10	1.05017e-08	33.1109	-2946	ENSDART00000129380.2	-	ENSDARG00000034313	ppp5c	protein phosphatase 5%2C catalytic subunit
91187	chr15	3046501	3047000	*	1.22827e-07	5.20327e-06	-20.016	31601	ENSDART00000172842.2	-	ENSDARG00000105503	fndc3a	fibronectin type III domain containing 3A
91216	chr15	3273001	3273500	*	0.00283025	0.022263	-23.3974	4136	ENSDART00000189094.1	-	ENSDARG00000063539	slc25a15a	solute carrier family 25 member 15a
91333	chr15	3940001	3940500	*	0.00241662	0.0197295	-20.0217	172	ENSDART00000189741.1	-	ENSDARG00000112337	mindy4b	MINDY family member 4B
91338	chr15	3966501	3967000	*	2.78424e-05	0.000553049	-23.3417	-2853	ENSDART00000171738.2	-	ENSDARG00000105008	gpr171	G protein-coupled receptor 171
91395	chr15	4342501	4343000	*	0.00167442	0.0149277	27.551	22273	ENSDART00000180699.1	-	ENSDARG00000114559	CU467614.1	rRNA
91402	chr15	4387001	4387500	*	0.00615524	0.0394691	-22.4638	-21730	ENSDART00000180699.1	-	ENSDARG00000114559	CU467614.1	rRNA
91423	chr15	4596501	4597000	*	2.85251e-09	1.78213e-07	-30.5348	0	ENSDART00000132227.2	-	ENSDARG00000042252	eif4h	eukaryotic translation initiation factor 4h
91532	chr15	5296001	5296500	*	7.73043e-05	0.00129724	-28.3912	2218	ENSDART00000163157.3	+	ENSDARG00000105761	or121-1	odorant receptor%2C family E%2C subfamily 121%2C member 1
91547	chr15	5386501	5387000	*	1.27012e-19	4.04459e-17	-54.9651	-3322	ENSDART00000118068.3	-	ENSDARG00000083387	FO704791.1	rRNA
91652	chr15	5986501	5987000	*	0.00219171	0.0183148	-32.3077	12536	ENSDART00000189618.1	+	ENSDARG00000090953	igsf5b	immunoglobulin superfamily%2C member 5b
91653	chr15	5987001	5987500	*	5.75757e-08	2.65103e-06	-26.0156	13036	ENSDART00000189618.1	+	ENSDARG00000090953	igsf5b	immunoglobulin superfamily%2C member 5b
91672	chr15	6086501	6087000	*	5.44763e-06	0.000140357	-37.0194	-22861	ENSDART00000185154.1	+	ENSDARG00000110729	PCP4	Purkinje cell protein 4
91729	chr15	6410501	6411000	*	1.72555e-05	0.000372385	52.9412	-6059	ENSDART00000098038.6	-	ENSDARG00000028118	dscamb	Down syndrome cell adhesion molecule b
91742	chr15	6501501	6502000	*	1.38531e-06	4.31958e-05	-23.6085	41656	ENSDART00000065824.6	+	ENSDARG00000044781	bace2	beta-secretase 2
91770	chr15	6729501	6730000	*	0.00027369	0.00362115	23.9541	-40586	ENSDART00000138454.2	+	ENSDARG00000095260	CU694757.1	processed_transcript
91773	chr15	6740501	6741000	*	2.06295e-07	8.20474e-06	-93.75	-29586	ENSDART00000138454.2	+	ENSDARG00000095260	CU694757.1	processed_transcript
91774	chr15	6741001	6741500	*	2.02858e-11	1.9946e-09	44.6429	-29086	ENSDART00000138454.2	+	ENSDARG00000095260	CU694757.1	processed_transcript
91849	chr15	7511001	7511500	*	2.06859e-05	0.000432194	-28.4188	86795	ENSDART00000165898.3	-	ENSDARG00000099524	gbe1b	glucan (1%2C4-alpha-)%2C branching enzyme 1b
91951	chr15	8319501	8320000	*	1.12825e-37	1.57342e-34	-21.0927	0	ENSDART00000137552.2	-	ENSDARG00000087835	si:ch211-113p18.3	si:ch211-113p18.3
91984	chr15	8518501	8519000	*	3.83017e-05	0.000721251	-22.1887	-947	ENSDART00000140213.3	-	ENSDARG00000015876	npas1	neuronal PAS domain protein 1
92086	chr15	9365501	9366000	*	1.0671e-10	9.11744e-09	-25.0788	-21350	ENSDART00000188807.1	+	ENSDARG00000116297	FP016239.2	protein_coding
92097	chr15	9424501	9425000	*	8.48369e-06	0.000205121	36.0714	-3021	ENSDART00000189045.1	-	ENSDARG00000091042	sacs	sacsin molecular chaperone
92109	chr15	9577001	9577500	*	1.21824e-05	0.000277934	-21.201	16033	ENSDART00000169912.2	-	ENSDARG00000105120	gab2	GRB2-associated binding protein 2
92161	chr15	10410001	10410500	*	3.22682e-05	0.000624998	-21.6418	44939	ENSDART00000158958.2	-	ENSDARG00000105088	tenm4	teneurin transmembrane protein 4
92189	chr15	10712001	10712500	*	3.99532e-06	0.00010784	-26.7489	-37708	ENSDART00000154426.3	+	ENSDARG00000097312	CT573316.1	lincRNA
[truncated: 1,333 more rows]

## Sheet: Replicate2- SC2 vs TPHP2
	chr	start	end	strand	pvalue	qvalue	meth.diff	dist.to.feature	feature.name	feature.strand	gene.id	gene.name	gene.description
67	chr1	224001	224500	*	2.09e-13	1.76e-10	-66.6667	-2741	ENSDART00000003317.11	+	ENSDARG00000016304	tfdp1b	transcription factor Dp-1%2C b
328	chr1	1701501	1702000	*	0.00051349	0.0124557	32.0856	-3130	ENSDART00000123205.3	+	ENSDARG00000001870	atp1a1a.4	ATPase Na+/K+ transporting subunit alpha 1a%2C tandem duplicate 4
512	chr1	2563501	2564000	*	4.67e-05	0.00221904	40.9091	-105956	ENSDART00000103795.5	-	ENSDARG00000070581	ggact.1	gamma-glutamylamine cyclotransferase%2C tandem duplicate 1
553	chr1	2766001	2766500	*	4.46e-05	0.00214816	38.0556	-51727	ENSDART00000152251.2	-	ENSDARG00000096559	CU986306.1	antisense
695	chr1	3486501	3487000	*	4.24e-12	2.74e-09	28.9355	-156067	ENSDART00000194988.1	-	ENSDARG00000117575	CABZ01113467.1	lincRNA
738	chr1	3657501	3658000	*	3.44e-06	0.00030146	20.5644	-101924	ENSDART00000121234.3	+	ENSDARG00000088916	CABZ01063288.1	rRNA
781	chr1	3914001	3914500	*	0.00050525	0.0123267	-37.5	154079	ENSDART00000121234.3	+	ENSDARG00000088916	CABZ01063288.1	rRNA
867	chr1	4356001	4356500	*	0.00019751	0.0063747	20.5064	-105719	ENSDART00000166256.2	-	ENSDARG00000102013	FP009765.1	lincRNA
907	chr1	4572501	4573000	*	0.00012091	0.00447023	-22.419	-25060	ENSDART00000194519.1	+	ENSDARG00000117775	FO744838.1	lincRNA
963	chr1	5123001	5123500	*	0.00207173	0.0324164	-20.3947	-44514	ENSDART00000117908.2	-	ENSDARG00000082581	FQ790365.1	rRNA
1135	chr1	6066001	6066500	*	0.00177629	0.0291999	20.2381	19251	ENSDART00000138891.3	-	ENSDARG00000113935	pard3ba	par-3 family cell polarity regulator beta a
1150	chr1	6124501	6125000	*	0.0003473	0.00946175	-25.9355	-10176	ENSDART00000092324.5	+	ENSDARG00000063297	abcb6a	ATP-binding cassette%2C sub-family B (MDR/TAP)%2C member 6a
1151	chr1	6125001	6125500	*	0.00010351	0.00400464	31.4042	-9676	ENSDART00000092324.5	+	ENSDARG00000063297	abcb6a	ATP-binding cassette%2C sub-family B (MDR/TAP)%2C member 6a
1390	chr1	7513001	7513500	*	1.25e-20	3.4e-17	35.5691	-3949	ENSDART00000123563.3	+	ENSDARG00000013741	lancl1	LanC antibiotic synthetase component C-like 1 (bacterial)
1485	chr1	8180501	8181000	*	6.28e-05	0.00275791	-58.3333	11419	ENSDART00000136654.3	-	ENSDARG00000022668	grapb	GRB2 related adaptor protein b
1486	chr1	8181001	8181500	*	1.58e-08	3.57e-06	-26.6417	10919	ENSDART00000136654.3	-	ENSDARG00000022668	grapb	GRB2 related adaptor protein b
1616	chr1	8980501	8981000	*	4.05e-17	6.84e-14	27.7063	0	ENSDART00000148182.2	-	ENSDARG00000094206	si:ch73-191k20.3	si:ch73-191k20.3
1797	chr1	10248001	10248500	*	0.00025557	0.00760096	-31.4078	24226	ENSDART00000152408.2	-	ENSDARG00000096536	CR854964.1	processed_transcript
2019	chr1	11805001	11805500	*	0.00255865	0.0373416	31.8207	44854	ENSDART00000033361.8	-	ENSDARG00000007678	ttyh3b	tweety family member 3b
2351	chr1	14236001	14236500	*	2.28e-05	0.00129869	-28.1402	-1926	ENSDART00000040049.7	-	ENSDARG00000014273	camk2d2	calcium/calmodulin-dependent protein kinase (CaM kinase) II delta 2
2456	chr1	15021001	15021500	*	6.46e-07	7.93e-05	38.0409	-116401	ENSDART00000111475.3	+	ENSDARG00000078898	pcdh7a	protocadherin 7a
2532	chr1	15633501	15634000	*	2.15e-05	0.00124328	23.9082	-135350	ENSDART00000194150.1	-	ENSDARG00000117428	CR848833.1	lincRNA
3002	chr1	19229001	19229500	*	0.00031225	0.00879375	28.9141	4391	ENSDART00000127145.4	-	ENSDARG00000019945	ptprdb	protein tyrosine phosphatase receptor type Db
3313	chr1	21675501	21676000	*	0.00351507	0.045991	-22.4569	4479	ENSDART00000181218.1	-	ENSDARG00000112783	CR786570.1	rRNA
3633	chr1	24018501	24019000	*	0.00044947	0.0113468	-23.3333	-57243	ENSDART00000014608.7	+	ENSDARG00000015266	mab21l2	mab-21-like 2
3718	chr1	24738001	24738500	*	3.74e-05	0.00188738	35.8974	86764	ENSDART00000186429.1	-	ENSDARG00000116715	BX511127.1	rRNA
4073	chr1	26999501	27000000	*	7.35e-05	0.00310569	-20.8333	839	ENSDART00000147727.2	-	ENSDARG00000033345	cntln	centlein%2C centrosomal protein
4333	chr1	27956501	27957000	*	7.51e-05	0.00315671	25	-20297	ENSDART00000180692.1	+	ENSDARG00000100083	sugt1	SGT1 homolog%2C MIS12 kinetochore complex assembly cochaperone
4876	chr1	30536501	30537000	*	0.0008552	0.0177686	-23.569	-14777	ENSDART00000112778.4	+	ENSDARG00000074302	gpr183b	G protein-coupled receptor 183b
5568	chr1	36178501	36179000	*	0.00046168	0.0115516	30.9028	-15761	ENSDART00000053773.6	+	ENSDARG00000036995	lsm6	LSM6 homolog%2C U6 small nuclear RNA and mRNA degradation associated
5687	chr1	37406001	37406500	*	0.00011756	0.00438283	28.5714	1013	ENSDART00000171672.2	+	ENSDARG00000074989	sparcl1	SPARC-like 1
5955	chr1	39798501	39799000	*	4.02e-07	5.33e-05	22.1014	-38656	ENSDART00000121146.2	+	ENSDARG00000085746	CU929244.1	rRNA
6007	chr1	40133501	40134000	*	0.00012924	0.00468814	-21.3776	-671	ENSDART00000135647.4	-	ENSDARG00000079631	si:ch211-113e8.10	si:ch211-113e8.10
6324	chr1	42446501	42447000	*	0.00150526	0.0260936	20.1754	-16298	ENSDART00000137609.4	+	ENSDARG00000024785	ctnna2	catenin (cadherin-associated protein)%2C alpha 2
6327	chr1	42485501	42486000	*	0.00034436	0.00941656	26.5873	22205	ENSDART00000137609.4	+	ENSDARG00000024785	ctnna2	catenin (cadherin-associated protein)%2C alpha 2
6356	chr1	42760501	42761000	*	5.35e-05	0.00245037	20.2374	17511	ENSDART00000190172.1	-	ENSDARG00000052713	lrrtm1	leucine rich repeat transmembrane neuronal 1
6641	chr1	44492001	44492500	*	1.56e-12	1.13e-09	20.7289	105	ENSDART00000181744.1	+	ENSDARG00000052012	rtn4rl2a	reticulon 4 receptor-like 2 a
6899	chr1	46169501	46170000	*	6.72e-18	1.24e-14	20.0498	-24333	ENSDART00000010894.8	+	ENSDARG00000008131	sox1b	SRY-box transcription factor 1b
7046	chr1	47190001	47190500	*	6.4e-05	0.00279606	-34.1897	11451	ENSDART00000137448.2	+	ENSDARG00000043271	morc3b	MORC family CW-type zinc finger 3b
7346	chr1	49286001	49286500	*	5.69e-05	0.0025622	21.0012	19117	ENSDART00000137179.2	+	ENSDARG00000036008	caly	calcyon neuron-specific vesicular protein
7361	chr1	49401001	49401500	*	1.9e-15	2.27e-12	76.4175	8050	ENSDART00000074317.4	-	ENSDARG00000052468	gsk3bb	glycogen synthase kinase 3 beta%2C genome duplicate b
7653	chr1	50820501	50821000	*	2.42e-05	0.00136416	-29.9764	17161	ENSDART00000163939.3	-	ENSDARG00000100792	zgc:154142	zgc:154142
7880	chr1	51978501	51979000	*	0.00315149	0.042862	-36.25	75090	ENSDART00000135861.3	+	ENSDARG00000043226	nfixa	nuclear factor I/Xa
8155	chr1	53326001	53326500	*	3.63e-05	0.00184706	-25.7503	4125	ENSDART00000143909.3	+	ENSDARG00000059900	tbc1d9	TBC1 domain family%2C member 9 (with GRAM domain)
8288	chr1	54014501	54015000	*	1.99e-07	2.98e-05	34.7177	1038	ENSDART00000126339.3	+	ENSDARG00000010791	dla	deltaA
8289	chr1	54015001	54015500	*	0.00025506	0.00759331	26.2626	1538	ENSDART00000126339.3	+	ENSDARG00000010791	dla	deltaA
8480	chr1	55100501	55101000	*	3.06e-08	6.16e-06	41.7234	-3376	ENSDART00000150492.2	+	ENSDARG00000069249	aftpha	aftiphilin a
8853	chr1	57463501	57464000	*	0.00274268	0.0390719	33.0303	22645	ENSDART00000179195.2	-	ENSDARG00000106312	FO904861.1	rRNA
8902	chr1	57738001	57738500	*	0.00045895	0.0115028	24.1903	-3077	ENSDART00000192673.1	+	ENSDARG00000105181	LO018597.1	protein_coding
8962	chr1	58054001	58054500	*	0.00184358	0.0299573	-33.3333	4635	ENSDART00000160970.2	-	ENSDARG00000052039	caspb	caspase b
8982	chr1	58200001	58200500	*	1.04e-05	0.00070397	-25.9259	-5404	ENSDART00000147324.2	+	ENSDARG00000092350	si:dkey-222h21.12	si:dkey-222h21.12
9008	chr1	58405501	58406000	*	0.0002442	0.00736335	29.8419	5094	ENSDART00000111526.4	+	ENSDARG00000091254	si:ch73-59p9.2	si:ch73-59p9.2
9066	chr1	58665001	58665500	*	2.43e-12	1.67e-09	25.1029	-148	ENSDART00000109528.4	-	ENSDARG00000112943	adgre5b.3	adhesion G protein-coupled receptor E5b%2C duplicate 3
9089	chr1	58756501	58757000	*	0.00105071	0.0204475	45.8442	9425	ENSDART00000191010.1	-	ENSDARG00000111704	CABZ01096573.1	protein_coding
9221	chr1	59367001	59367500	*	0.00030664	0.00868582	27.7778	-6888	ENSDART00000160445.2	-	ENSDARG00000100739	CABZ01052573.1	protein_coding
9285	chr2	71501	72000	*	0.00152142	0.0262933	-21.7928	2714	ENSDART00000058569.6	+	ENSDARG00000040045	cldn1	claudin 1
9528	chr2	1005501	1006000	*	1.27e-05	0.00082337	-21.933	3399	ENSDART00000159162.2	+	ENSDARG00000095614	cacna1eb	calcium channel%2C voltage-dependent%2C R type%2C alpha 1E subunit b
9709	chr2	1759001	1759500	*	0.0001152	0.00432697	28.1358	44269	ENSDART00000111613.4	+	ENSDARG00000075899	.	si:ch1073-186i23.1
10079	chr2	3299501	3300000	*	2.64e-13	2.18e-10	-37.1633	98158	ENSDART00000130349.3	+	ENSDARG00000063437	wnt9a	wingless-type MMTV integration site family%2C member 9A
10088	chr2	3342501	3343000	*	2.58e-05	0.00142951	28.3654	60021	ENSDART00000092741.5	-	ENSDARG00000063445	snap47	synaptosome associated protein 47
10163	chr2	3573501	3574000	*	8.59e-06	0.00060963	-25.591	8127	ENSDART00000138649.2	+	ENSDARG00000019541	gpt2l	glutamic pyruvate transaminase (alanine aminotransferase) 2%2C like
10425	chr2	4520501	4521000	*	0.00189325	0.0305107	-24.2951	-24144	ENSDART00000158216.2	-	ENSDARG00000100086	adipoqb	adiponectin%2C C1Q and collagen domain containing%2C b
10495	chr2	4812001	4812500	*	0.00057257	0.0133971	23.1707	1773	ENSDART00000171510.2	-	ENSDARG00000100687	CU929154.1	lincRNA
10628	chr2	5371001	5371500	*	1.18e-10	5.25e-08	-55.1724	0	ENSDART00000139762.3	+	ENSDARG00000055498	si:ch1073-184j22.1	si:ch1073-184j22.1
11061	chr2	7284501	7285000	*	1.11e-11	6.54e-09	-30.4268	4404	ENSDART00000134171.2	-	ENSDARG00000095549	si:dkeyp-106c3.2	si:dkeyp-106c3.2
11556	chr2	9894001	9894500	*	0.00325201	0.0437463	21.1572	18474	ENSDART00000179465.2	+	ENSDARG00000108522	BX470264.2	rRNA
11933	chr2	12139001	12139500	*	0.00011696	0.00436938	-24.3243	-59284	ENSDART00000155821.3	-	ENSDARG00000075812	kcnt2	potassium channel%2C subfamily T%2C member 2
12038	chr2	12706501	12707000	*	5.72e-12	3.58e-09	25.5106	-73741	ENSDART00000037848.7	-	ENSDARG00000024744	dpp6b	dipeptidyl-peptidase 6b
12858	chr2	16216501	16217000	*	2.06e-25	1.13e-21	62.4476	0	ENSDART00000173758.2	-	ENSDARG00000012914	arhgef4	Rho guanine nucleotide exchange factor (GEF) 4
12871	chr2	16329001	16329500	*	0.00031627	0.00886436	20.2481	29543	ENSDART00000057216.8	-	ENSDARG00000012914	arhgef4	Rho guanine nucleotide exchange factor (GEF) 4
13089	chr2	17767001	17767500	*	5.11e-05	0.00236651	-26	59511	ENSDART00000147028.2	+	ENSDARG00000094091	BX248089.2	antisense
13205	chr2	18530001	18530500	*	0.00138205	0.0246421	32.4942	27695	ENSDART00000174644.2	+	ENSDARG00000109031	CR854990.1	rRNA
13387	chr2	19703001	19703500	*	3.8e-07	5.06e-05	43.3333	62051	ENSDART00000143002.2	+	ENSDARG00000057315	rwdd3	RWD domain containing 3
13427	chr2	19963501	19964000	*	0.00010426	0.00402057	29.2467	88562	ENSDART00000100133.7	-	ENSDARG00000010267	dpydb	dihydropyrimidine dehydrogenase b
13446	chr2	20147501	20148000	*	7.75e-07	9.24e-05	29.6916	36	ENSDART00000160388.2	-	ENSDARG00000101927	FQ377605.1	lincRNA
13479	chr2	20401501	20402000	*	4.05e-10	1.53e-07	-33.4236	-4399	ENSDART00000006817.9	+	ENSDARG00000001913	palmda	palmdelphin a
13553	chr2	20899501	20900000	*	0.00021789	0.00682587	-24.6076	-9073	ENSDART00000149989.2	-	ENSDARG00000011886	pdca	phosducin a
13577	chr2	21106501	21107000	*	0.00029148	0.00836054	-31.0606	16186	ENSDART00000146988.2	+	ENSDARG00000063544	pip4k2ab	phosphatidylinositol-5-phosphate 4-kinase%2C type II%2C alpha b
13657	chr2	21659501	21660000	*	5.25e-08	9.73e-06	-21.599	25375	ENSDART00000089822.5	+	ENSDARG00000062251	fbxl7	F-box and leucine-rich repeat protein 7
13792	chr2	22698001	22698500	*	9.79e-15	1.02e-11	-32.7103	3621	ENSDART00000139196.2	+	ENSDARG00000062024	kif1ab	kinesin family member 1Ab
13833	chr2	22992501	22993000	*	0.00013827	0.00493682	49.1597	602	ENSDART00000125049.3	-	ENSDARG00000031709	mllt1b	MLLT1 super elongation complex subunit b
14034	chr2	24679501	24680000	*	4.7e-05	0.00222653	-29.7619	-20922	ENSDART00000170467.2	+	ENSDARG00000018060	pik3r2	phosphoinositide-3-kinase%2C regulatory subunit 2 (beta)
14170	chr2	25683501	25684000	*	6.35e-20	1.57e-16	28.7206	25391	ENSDART00000051234.8	+	ENSDARG00000056218	tnika	TRAF2 and NCK interacting kinase a
14171	chr2	25684001	25684500	*	5.85e-06	0.00045328	-27.1831	25891	ENSDART00000051234.8	+	ENSDARG00000056218	tnika	TRAF2 and NCK interacting kinase a
14329	chr2	27083001	27083500	*	0.00026811	0.00786368	28.7776	37833	ENSDART00000099165.4	+	ENSDARG00000023542	cdh7a	cadherin 7a
14365	chr2	27398501	27399000	*	3.75e-05	0.00188965	21.2087	3524	ENSDART00000170495.2	+	ENSDARG00000079727	selenop2	Danio rerio selenoprotein P2 (selenop2)%2C mRNA.
14404	chr2	27683501	27684000	*	0.0001147	0.00431618	29.0476	31117	ENSDART00000188261.1	+	ENSDARG00000086737	tmem68	transmembrane protein 68
14465	chr2	28182501	28183000	*	0.0012428	0.0229777	20.2136	33501	ENSDART00000194757.1	-	ENSDARG00000117692	CABZ01068352.1	lincRNA
14471	chr2	28203501	28204000	*	3.82e-16	5.26e-13	-24.7548	12501	ENSDART00000194757.1	-	ENSDARG00000117692	CABZ01068352.1	lincRNA
14700	chr2	29889001	29889500	*	0.00050143	0.0122612	-22.0114	4640	ENSDART00000139247.2	+	ENSDARG00000031658	si:ch211-207d6.2	si:ch211-207d6.2
14740	chr2	30153501	30154000	*	0.00132912	0.024011	24.8208	5999	ENSDART00000190947.1	+	ENSDARG00000038862	kcnb2	potassium voltage-gated channel%2C Shab-related subfamily%2C member 2
14781	chr2	30519501	30520000	*	0.00015205	0.00530148	23.0242	5616	ENSDART00000137048.2	+	ENSDARG00000076066	2024-03-06	membrane-associated ring finger (C3HC4) 6
15075	chr2	32955501	32956000	*	0.00128252	0.0234543	21.4865	85665	ENSDART00000153813.2	-	ENSDARG00000097868	BX294160.1	lincRNA
15133	chr2	33276001	33276500	*	0.00142826	0.0251895	-23.8248	5083	ENSDART00000133506.2	-	ENSDARG00000093516	BX324218.1	processed_transcript
15232	chr2	33833001	33833500	*	0.00299165	0.0414509	-29.5455	36796	ENSDART00000124647.4	+	ENSDARG00000002728	kiss1ra	KISS1 receptor a
15290	chr2	34365001	34365500	*	0.00051623	0.0124979	-22.017	118098	ENSDART00000133224.2	-	ENSDARG00000014302	brinp2	bone morphogenetic protein/retinoic acid inducible neural-specific 2
15291	chr2	34365501	34366000	*	2.59e-05	0.00143591	-26.6572	117598	ENSDART00000133224.2	-	ENSDARG00000014302	brinp2	bone morphogenetic protein/retinoic acid inducible neural-specific 2
15616	chr2	37312501	37313000	*	1.3e-08	3.06e-06	-40.6818	0	ENSDART00000141214.2	-	ENSDARG00000023933	skila	SKI-like proto-oncogene a
15688	chr2	37890501	37891000	*	0.00046901	0.0116728	-21.2842	-1350	ENSDART00000098529.5	-	ENSDARG00000068220	mbl2	mannose binding lectin 2
15775	chr2	38603501	38604000	*	7.22e-05	0.00306525	20.2603	-4290	ENSDART00000159066.2	+	ENSDARG00000077996	cdh24b	cadherin 24%2C type 2b
15965	chr2	40196501	40197000	*	4.09e-05	0.0020139	-25.7937	0	ENSDART00000168098.2	-	ENSDARG00000094983	ccl34a.3	chemokine (C-C motif) ligand 34a%2C duplicate 3
16120	chr2	41608501	41609000	*	4.04e-08	7.81e-06	21.5209	11113	ENSDART00000138822.3	-	ENSDARG00000056490	.	zgc:110158
16286	chr2	42502501	42503000	*	0.00029147	0.00836054	22.0588	-10057	ENSDART00000139929.3	-	ENSDARG00000030824	esyt2a	extended synaptotagmin-like protein 2a
16563	chr2	43957001	43957500	*	0.00051579	0.0124941	27.3333	-14407	ENSDART00000147925.2	-	ENSDARG00000093337	si:ch211-195h23.4	si:ch211-195h23.4
16606	chr2	44208001	44208500	*	0.00018127	0.00600201	27.451	-8162	ENSDART00000145728.3	-	ENSDARG00000038608	sdhc	succinate dehydrogenase complex%2C subunit C%2C integral membrane protein
16613	chr2	44263501	44264000	*	0.00038332	0.0101416	22.3723	-7965	ENSDART00000093298.4	-	ENSDARG00000010472	atp1a2a	ATPase Na+/K+ transporting subunit alpha 2
16891	chr2	46194001	46194500	*	0.00286247	0.0402192	26.6667	-94360	ENSDART00000119716.2	+	ENSDARG00000084316	CR356240.1	rRNA
17033	chr2	47418001	47418500	*	0.00227724	0.0344782	24.2063	12706	ENSDART00000014350.7	-	ENSDARG00000010192	pax3a	paired box 3a
17034	chr2	47418501	47419000	*	1.01e-05	0.00068743	28.4241	12206	ENSDART00000014350.7	-	ENSDARG00000010192	pax3a	paired box 3a
17051	chr2	47529501	47530000	*	2.23e-09	6.53e-07	26.2149	15640	ENSDART00000138001.2	-	ENSDARG00000094244	BX085193.3	processed_transcript
17052	chr2	47537501	47538000	*	8.38e-14	7.8e-11	48.0047	7640	ENSDART00000138001.2	-	ENSDARG00000094244	BX085193.3	processed_transcript
17055	chr2	47547001	47547500	*	1.54e-24	7.44e-21	-42.9873	-1363	ENSDART00000138001.2	-	ENSDARG00000094244	BX085193.3	processed_transcript
17110	chr2	48154001	48154500	*	0.00217972	0.0335423	-32.4074	-57	ENSDART00000146553.2	-	ENSDARG00000012801	pfkpb	phosphofructokinase%2C platelet b
17158	chr2	48444501	48445000	*	2.82e-05	0.0015293	-28.125	3226	ENSDART00000129826.3	-	ENSDARG00000103510	CR391991.2	protein_coding
17258	chr2	49174501	49175000	*	0.00392998	0.0493742	21.2776	-57559	ENSDART00000154285.2	+	ENSDARG00000036626	sema6ba	sema domain%2C transmembrane domain (TM)%2C and cytoplasmic domain%2C (semaphorin) 6Ba
17513	chr2	50801001	50801500	*	0.0015654	0.0268154	21.9373	-61027	ENSDART00000158847.2	+	ENSDARG00000105201	adcyap1r1a	adenylate cyclase activating polypeptide 1a (pituitary) receptor type I
17776	chr2	52459501	52460000	*	2.64e-19	6.05e-16	30.182	-3977	ENSDART00000160768.2	-	ENSDARG00000019588	chico	chico
17901	chr2	53058501	53059000	*	6.04e-06	0.00046538	30.4248	-55476	ENSDART00000080850.5	+	ENSDARG00000070661	si:ch211-182e10.4	si:ch211-182e10.4
18006	chr2	53567001	53567500	*	1.37e-08	3.17e-06	-31.4444	25033	ENSDART00000184066.1	-	ENSDARG00000115610	ccl25a	chemokine (C-C motif) ligand 25a
18063	chr2	53822501	53823000	*	8.78e-10	2.94e-07	29.4211	-57669	ENSDART00000191655.1	+	ENSDARG00000111796	CABZ01050238.1	protein_coding
18124	chr2	54054501	54055000	*	3.63e-11	1.88e-08	32.0513	-277	ENSDART00000167239.2	-	ENSDARG00000099376	CABZ01050249.1	cathepsin Z-like
18139	chr2	54108501	54109000	*	1.62e-05	0.0009943	32.6087	22067	ENSDART00000174581.2	+	ENSDARG00000107086	PIEZO2	piezo type mechanosensitive ion channel component 2
18559	chr2	56058001	56058500	*	7.65e-05	0.00320149	-21.4095	-15372	ENSDART00000166879.2	-	ENSDARG00000104019	CU013534.1	rRNA
18574	chr2	56101501	56102000	*	0.00120949	0.0225322	25.8065	-6227	ENSDART00000154107.2	-	ENSDARG00000097617	si:ch211-178n15.1	si:ch211-178n15.1
18716	chr2	56562001	56562500	*	2.66e-07	3.76e-05	24.4417	64109	ENSDART00000142378.3	+	ENSDARG00000093360	CU469531.2	unprocessed_pseudogene
18738	chr2	56639001	56639500	*	0.0002959	0.00845689	20.4007	-3220	ENSDART00000168160.2	-	ENSDARG00000100313	pip5k1cb	phosphatidylinositol-4-phosphate 5-kinase%2C type I%2C gamma b
18773	chr2	56815001	56815500	*	2.11e-05	0.00122508	-20.9474	-23181	ENSDART00000159132.2	+	ENSDARG00000103262	CU651595.1	rRNA
18841	chr2	57057001	57057500	*	0.00018402	0.00606364	-20.4514	4294	ENSDART00000164330.2	-	ENSDARG00000100430	CU634008.1	processed_transcript
19010	chr2	57704001	57704500	*	3.37e-06	0.00029624	-72.3842	2540	ENSDART00000097685.5	-	ENSDARG00000067815	CABZ01060891.1	leucine-rich repeat and immunoglobulin-like domain-containing nogo receptor-interacting protein 3
19213	chr2	58602001	58602500	*	1.29e-08	3.04e-06	-29.5455	-20339	ENSDART00000004431.9	-	ENSDARG00000019917	epb41l3b	erythrocyte membrane protein band 4.1-like 3b
19231	chr2	58642501	58643000	*	3.72e-09	1.02e-06	25.6154	-1858	ENSDART00000192164.1	-	ENSDARG00000116727	CABZ01081294.2	transmembrane protein 200C-like
19277	chr2	58779501	58780000	*	9.58e-07	0.00010874	-44.2063	15695	ENSDART00000176425.2	-	ENSDARG00000110940	ptprsa	protein tyrosine phosphatase receptor type Sa
19835	chr3	2184501	2185000	*	0.00244682	0.0362732	25	24416	ENSDART00000074811.5	-	ENSDARG00000052876	CR933791.2	GTPase IMAP family member 7-like
20020	chr3	3507501	3508000	*	1.98e-20	5.22e-17	-25.7129	-10764	ENSDART00000186849.1	-	ENSDARG00000111638	CABZ01040998.1	protein_coding
20988	chr3	7456501	7457000	*	0.00028979	0.00832426	-41.6058	7251	ENSDART00000159873.2	-	ENSDARG00000115857	znf1001	zinc finger protein 1001
21462	chr3	9874501	9875000	*	1.06e-10	4.78e-08	31.0983	39390	ENSDART00000127565.2	-	ENSDARG00000088351	FP236320.1	rRNA
21505	chr3	10249001	10249500	*	8.83e-09	2.17e-06	-26.8884	-35782	ENSDART00000120278.2	-	ENSDARG00000084878	BX539325.1	rRNA
21606	chr3	11286501	11287000	*	3.53e-05	0.00180901	-20.527	35733	ENSDART00000161957.2	-	ENSDARG00000100113	AL935044.2	protein_coding
21704	chr3	11796501	11797000	*	0.00119129	0.0222809	-26.0101	31207	ENSDART00000018159.9	-	ENSDARG00000011609	FOXK2	si:ch211-262e15.1
21888	chr3	12814001	12814500	*	0.00099552	0.0197263	-22.9249	-1862	ENSDART00000163743.2	+	ENSDARG00000098995	cyp2k6	cytochrome P450%2C family 2%2C subfamily K%2C polypeptide 6
21896	chr3	12863501	12864000	*	3.1e-15	3.54e-12	-94.2857	2345	ENSDART00000171237.2	+	ENSDARG00000104389	kcnj2b	potassium inwardly rectifying channel subfamily J member 2b
21913	chr3	12922001	12922500	*	4.12e-07	5.42e-05	-22.2969	7718	ENSDART00000166322.2	-	ENSDARG00000098578	pdgfab	platelet-derived growth factor alpha polypeptide b
21993	chr3	13380501	13381000	*	7.15e-07	8.64e-05	-40.6393	-25226	ENSDART00000115445.2	+	ENSDARG00000081477	dre-mir-23a-2	dre-mir-23a-2
22138	chr3	14128501	14129000	*	4.82e-05	0.00227116	-27.2574	-24951	ENSDART00000127604.3	-	ENSDARG00000087188	nfil3-6	nuclear factor%2C interleukin 3 regulated%2C member 6
22147	chr3	14164501	14165000	*	1.08e-19	2.53e-16	33.8056	7413	ENSDART00000156766.2	+	ENSDARG00000097615	si:ch211-108d22.2	si:ch211-108d22.2
22229	chr3	14504001	14504500	*	0.00103248	0.0202091	20.5619	4885	ENSDART00000168229.2	+	ENSDARG00000100677	tmem205	transmembrane protein 205
22294	chr3	14863001	14863500	*	4.56e-07	5.92e-05	21.8376	24669	ENSDART00000176965.2	-	ENSDARG00000108236	CR788308.1	rRNA
22313	chr3	14949001	14949500	*	0.00036951	0.00987792	26.2051	-60834	ENSDART00000176965.2	-	ENSDARG00000108236	CR788308.1	rRNA
22491	chr3	15950001	15950500	*	0.00332712	0.0444002	-41.0256	42545	ENSDART00000163525.2	+	ENSDARG00000062531	mapk8ip3	mitogen-activated protein kinase 8 interacting protein 3
22601	chr3	16636001	16636500	*	0.00119252	0.0222935	22.6667	23429	ENSDART00000104481.4	+	ENSDARG00000016480	slc17a7a	solute carrier family 17 member 7a
22707	chr3	17515001	17515500	*	1.67e-05	0.00101909	49.2337	-21852	ENSDART00000104549.4	+	ENSDARG00000070932	hcrt	hypocretin (orexin) neuropeptide precursor
22740	chr3	17816501	17817000	*	8.82e-07	0.00010203	-58.7879	10290	ENSDART00000055890.7	+	ENSDARG00000058154	znf385c	zinc finger protein 385C
22783	chr3	18109501	18110000	*	8.61e-08	1.48e-05	-28	11803	ENSDART00000021634.8	+	ENSDARG00000013460	wfikkn2a	info WAP%2C follistatin/kazal%2C immunoglobulin%2C kunitz and netrin domain containing 2a
22792	chr3	18196001	18196500	*	0.00172134	0.0285679	-20.5132	6318	ENSDART00000144374.2	+	ENSDARG00000094871	BX649434.2	processed_transcript
22826	chr3	18425001	18425500	*	0.00019117	0.00622866	24.0046	-314	ENSDART00000144222.2	+	ENSDARG00000090714	gaa	glucosidase%2C alpha%3B acid (Pompe disease%2C glycogen storage disease type II)
22898	chr3	18993501	18994000	*	7.06e-07	8.53e-05	35.2092	-18862	ENSDART00000194443.1	-	ENSDARG00000117784	CU151886.3	lincRNA
23330	chr3	22213001	22213500	*	6.19e-20	1.55e-16	24.7737	59	ENSDART00000187105.1	-	ENSDARG00000087616	maptb	microtubule-associated protein tau b
23403	chr3	22873501	22874000	*	1.16e-13	1.04e-10	41.6193	18830	ENSDART00000167127.2	+	ENSDARG00000098353	BX322574.1	lincRNA
23428	chr3	23133001	23133500	*	0.0015449	0.0265847	-20.8389	36259	ENSDART00000157257.2	+	ENSDARG00000096994	AL929222.1	lincRNA
23546	chr3	24161501	24162000	*	0.00013239	0.00477298	20.3881	0	ENSDART00000154673.2	+	ENSDARG00000096864	CR790362.1	lincRNA
23676	chr3	25329501	25330000	*	2.47e-07	3.53e-05	-20.3758	39558	ENSDART00000055491.6	-	ENSDARG00000038067	smurf2	SMAD specific E3 ubiquitin protein ligase 2
23906	chr3	27037501	27038000	*	8.81e-16	1.12e-12	-40.244	9722	ENSDART00000065495.5	+	ENSDARG00000044588	emp2	epithelial membrane protein 2
23916	chr3	27111001	27111500	*	0.00140889	0.024962	-24.0635	-27588	ENSDART00000176176.2	-	ENSDARG00000107783	CR954963.2	rRNA
24029	chr3	28119501	28120000	*	0.00236064	0.0353409	26.4539	93	ENSDART00000151143.3	-	ENSDARG00000014746	rbfox1	RNA binding fox-1 homolog 1
24086	chr3	28335501	28336000	*	0.00305351	0.041998	-38.6364	-77040	ENSDART00000191573.1	-	ENSDARG00000014746	rbfox1	RNA binding fox-1 homolog 1
24271	chr3	29550501	29551000	*	0.00015904	0.00547637	-38.4271	1763	ENSDART00000120540.2	-	ENSDARG00000085140	BX571960.1	rRNA
24504	chr3	31403501	31404000	*	8.58e-05	0.00348733	-25.303	7249	ENSDART00000193580.1	+	ENSDARG00000028521	c1ql3b	complement component 1%2C q subcomponent-like 3b
24543	chr3	31633001	31633500	*	4.07e-06	0.00034042	21.4782	11229	ENSDART00000076636.5	+	ENSDARG00000054438	fzd2	frizzled class receptor 2
24612	chr3	32363001	32363500	*	3.48e-07	4.73e-05	-21.1337	0	ENSDART00000012630.9	-	ENSDARG00000010246	prmt1	protein arginine methyltransferase 1
24880	chr3	34561501	34562000	*	0.0034082	0.0451103	-21.9048	0	ENSDART00000129313.4	-	ENSDARG00000020235	sept9a	septin 9a
24951	chr3	35285001	35285500	*	4.15e-05	0.00203312	-22.7778	-12578	ENSDART00000110126.4	+	ENSDARG00000076401	cacng3b	calcium channel%2C voltage-dependent%2C gamma subunit 3b
25363	chr3	38486501	38487000	*	7.44e-06	0.00054608	-27.5362	42417	ENSDART00000155567.2	-	ENSDARG00000097966	BX936420.1	antisense
25408	chr3	39008501	39009000	*	6.45e-11	3.1e-08	31.8586	-89785	ENSDART00000137277.2	-	ENSDARG00000094994	si:dkey-106c17.2	si:dkey-106c17.2
25687	chr3	40810501	40811000	*	6.93e-05	0.00297211	-51.4286	611	ENSDART00000190803.1	+	ENSDARG00000027063	arpc1b	actin related protein 2/3 complex%2C subunit 1B
25766	chr3	41233501	41234000	*	1.51e-05	0.00094419	23.4609	58276	ENSDART00000144088.5	-	ENSDARG00000078866	sdk1a	sidekick cell adhesion molecule 1a
25873	chr3	42052001	42052500	*	6.74e-07	8.21e-05	22.5036	-19526	ENSDART00000156266.2	-	ENSDARG00000034473	ttyh3a	tweety family member 3a
25939	chr3	42562501	42563000	*	9.91e-11	4.53e-08	-28.2769	64689	ENSDART00000184653.1	+	ENSDARG00000113834	BX537305.1	protein_coding
25976	chr3	42796001	42796500	*	0.00069095	0.0153081	-21.4839	69701	ENSDART00000162019.2	-	ENSDARG00000112996	CABZ01079183.1	rRNA
26066	chr3	43458501	43459000	*	2.55e-52	6.14e-48	-69.6183	-1696	ENSDART00000164581.2	+	ENSDARG00000105113	galr2b	galanin receptor 2b
26075	chr3	43577001	43577500	*	7.81e-06	0.00056716	36.6071	69234	ENSDART00000180959.1	-	ENSDARG00000102964	axin1	axin 1
26135	chr3	43807501	43808000	*	3.97e-31	3.65e-27	21.1336	13192	ENSDART00000186816.1	-	ENSDARG00000099888	snn	stannin
26169	chr3	43977501	43978000	*	1.16e-06	0.00012669	-25.0427	-17629	ENSDART00000161582.2	-	ENSDARG00000102827	ubfd1	ubiquitin family domain containing 1
26335	chr3	45156001	45156500	*	0.00254021	0.0371742	-38.6364	89108	ENSDART00000193586.1	-	ENSDARG00000074017	usp31	ubiquitin specific peptidase 31
26402	chr3	45651501	45652000	*	0.00012644	0.00461533	-33.1587	16426	ENSDART00000120926.2	+	ENSDARG00000085526	dre-mir-2195	dre-mir-2195
26749	chr3	47914001	47914500	*	0.00219248	0.0336685	28.5714	-37575	ENSDART00000180844.1	-	ENSDARG00000089292	adgrl1a	adhesion G protein-coupled receptor L1a
26833	chr3	48399501	48400000	*	5.23e-06	0.00041442	-24.3925	65402	ENSDART00000194527.1	-	ENSDARG00000117589	BX537276.1	lincRNA
26834	chr3	48416501	48417000	*	0.00275647	0.039216	36.0544	48402	ENSDART00000194527.1	-	ENSDARG00000117589	BX537276.1	lincRNA
26888	chr3	48869501	48870000	*	0.00246073	0.0364031	20.5882	26585	ENSDART00000159420.2	+	ENSDARG00000099149	hs3st3b1a	heparan sulfate (glucosamine) 3-O-sulfotransferase 3B1a
26910	chr3	49019001	49019500	*	0.00010117	0.0039354	21.3158	-1579	ENSDART00000162012.2	+	ENSDARG00000099873	zgc:163083	zgc:163083
26978	chr3	49572001	49572500	*	0.0003798	0.0100774	-25.2404	-4162	ENSDART00000162275.3	+	ENSDARG00000103193	CR394535.1	zinc-binding protein A33-like
27040	chr3	50346501	50347000	*	7.11e-05	0.00302856	21.8182	34081	ENSDART00000157689.2	+	ENSDARG00000074443	gas7a	growth arrest-specific 7a
27322	chr3	51844001	51844500	*	6.15e-22	2.04e-18	34.1056	63063	ENSDART00000118957.4	-	ENSDARG00000081891	dre-mir-338-3	dre-mir-338-3
27346	chr3	52052001	52052500	*	6.76e-06	0.00050865	28.0257	-26298	ENSDART00000156882.2	+	ENSDARG00000070979	FUT9	si:dkey-88e12.3
27450	chr3	52795501	52796000	*	3.06e-05	0.00162579	-22.3077	-10347	ENSDART00000168151.2	+	ENSDARG00000077915	lmx1al	LIM homeobox transcription factor 1%2C alpha-like
27481	chr3	53107001	53107500	*	5.89e-05	0.00262551	-20.6433	6800	ENSDART00000109390.2	-	ENSDARG00000078364	AL954361.1	epoxide hydrolase 4-like
27554	chr3	53508501	53509000	*	1.46e-09	4.54e-07	36.2319	0	ENSDART00000073978.4	-	ENSDARG00000052176	shfl	shiftless antiviral inhibitor of ribosomal frameshifting
27555	chr3	53509001	53509500	*	0.00068879	0.0152707	28.9855	-422	ENSDART00000073978.4	-	ENSDARG00000052176	shfl	shiftless antiviral inhibitor of ribosomal frameshifting
27641	chr3	54148001	54148500	*	1.54e-08	3.52e-06	-30.8333	-19507	ENSDART00000109894.4	+	ENSDARG00000077847	olfm2a	olfactomedin 2a
27791	chr3	55193501	55194000	*	0.00114635	0.0217119	-51.1905	3882	ENSDART00000179903.1	-	ENSDARG00000018393	kank2	KN motif and ankyrin repeat domains 2
27829	chr3	55383501	55384000	*	0.00013051	0.00472356	37.2054	20986	ENSDART00000154274.2	-	ENSDARG00000018109	mafga	v-maf avian musculoaponeurotic fibrosarcoma oncogene homolog Ga
27904	chr3	55838501	55839000	*	0.0002788	0.00809809	-31.0714	-187731	ENSDART00000162413.2	-	ENSDARG00000100149	axin2	axin 2 (conductin%2C axil)
27905	chr3	55839001	55839500	*	1.73e-15	2.09e-12	-48.6486	-188231	ENSDART00000162413.2	-	ENSDARG00000100149	axin2	axin 2 (conductin%2C axil)
27930	chr3	55980501	55981000	*	2.87e-05	0.001546	-21.9889	49118	ENSDART00000157764.2	-	ENSDARG00000079679	cep112	centrosomal protein 112
27990	chr3	56207501	56208000	*	0.00057147	0.0133827	-22.1205	44227	ENSDART00000166709.2	+	ENSDARG00000099841	prkcab	protein kinase C%2C alpha%2C b
27997	chr3	56256001	56256500	*	4.36e-12	2.81e-09	64.9351	-19846	ENSDART00000157770.2	+	ENSDARG00000099841	prkcab	protein kinase C%2C alpha%2C b
28751	chr3	58960501	58961000	*	5.72e-05	0.00257201	-20.0617	-904	ENSDART00000194269.1	+	ENSDARG00000117537	CABZ01044154.1	uncharacterized LOC101883546
28780	chr3	59134501	59135000	*	3.79e-07	5.05e-05	-26.0417	17367	ENSDART00000182745.1	+	ENSDARG00000115505	MGAT5B	mannosyl (alpha-1%2C6-)-glycoprotein beta-1%2C6-N-acetyl-glucosaminyltransferase%2C isozyme B
28904	chr3	59612501	59613000	*	2.01e-13	1.71e-10	35.0234	-140080	ENSDART00000100327.6	-	ENSDARG00000074671	nptx1l	neuronal pentraxin 1 like
28925	chr3	59721501	59722000	*	0.00025249	0.00754639	33.6667	-62632	ENSDART00000084729.5	+	ENSDARG00000060263	pecam1	platelet/endothelial cell adhesion molecule 1
29024	chr3	60112001	60112500	*	0.00115217	0.0217754	38.6946	30031	ENSDART00000153247.2	-	ENSDARG00000090930	si:ch211-120g10.1	si:ch211-120g10.1
29305	chr3	61302001	61302500	*	3.98e-05	0.00197118	27.0613	32090	ENSDART00000191560.1	-	ENSDARG00000074086	tecpr1b	tectonin beta-propeller repeat containing 1b
29485	chr3	61987501	61988000	*	5.13e-15	5.63e-12	-34.2803	-12822	ENSDART00000106680.5	+	ENSDARG00000076679	rai1	retinoic acid induced 1
29552	chr3	62395001	62395500	*	2.26e-08	4.77e-06	-39.7629	-1545	ENSDART00000181704.1	-	ENSDARG00000037783	proza	protein Z%2C vitamin K-dependent plasma glycoprotein a
29657	chr4	275001	275500	*	1.21e-07	1.95e-05	-24.4543	1582	ENSDART00000166174.3	-	ENSDARG00000100660	si:ch73-252i11.1	si:ch73-252i11.1
29794	chr4	980001	980500	*	1.84e-05	0.00110021	-22.7778	10544	ENSDART00000184706.1	-	ENSDARG00000099313	naga	N-acetylgalactosaminidase%2C alpha
29863	chr4	1353501	1354000	*	0.00079154	0.0168154	-28.3727	6496	ENSDART00000164623.2	-	ENSDARG00000102340	ptn	pleiotrophin
30050	chr4	2570001	2570500	*	7.94e-07	9.4e-05	-23.6532	-11416	ENSDART00000174951.2	+	ENSDARG00000107595	BX072538.1	rRNA
30121	chr4	3011501	3012000	*	3.44e-06	0.00030148	-24.391	11183	ENSDART00000127894.4	-	ENSDARG00000045870	plekha5	pleckstrin homology domain containing%2C family A member 5
30336	chr4	4212501	4213000	*	0.00385936	0.0488052	50.7353	15683	ENSDART00000161244.2	-	ENSDARG00000105162	CR293509.1	lincRNA
30366	chr4	4417001	4417500	*	4.96e-07	6.32e-05	-29.3917	14476	ENSDART00000082046.4	-	ENSDARG00000059043	ntf3	neurotrophin 3
30423	chr4	4695001	4695500	*	4.26e-06	0.00035378	-36.8056	4277	ENSDART00000179241.2	+	ENSDARG00000106466	CABZ01020834.1	rRNA
30520	chr4	5344501	5345000	*	3.23e-12	2.15e-09	56.5574	2911	ENSDART00000067371.7	+	ENSDARG00000045842	zgc:113263	zgc:113263
30547	chr4	5491001	5491500	*	8.87e-18	1.63e-14	34.4593	2722	ENSDART00000150332.2	+	ENSDARG00000045837	si:dkey-14d8.20	si:dkey-14d8.20
30617	chr4	6001001	6001500	*	0.00144296	0.0253628	-36.7788	-31140	ENSDART00000157487.2	+	ENSDARG00000098745	tfec	transcription factor EC
30622	chr4	6045501	6046000	*	0.0003428	0.00938936	21.1538	12863	ENSDART00000157487.2	+	ENSDARG00000098745	tfec	transcription factor EC
30750	chr4	6485001	6485500	*	0.00176755	0.0291008	-40.8824	-20783	ENSDART00000154021.3	+	ENSDARG00000091974	CR356233.1	antisense
30772	chr4	6565501	6566000	*	1.2e-07	1.94e-05	-22.0021	1267	ENSDART00000150774.2	-	ENSDARG00000005453	foxp2	forkhead box P2
30858	chr4	7163001	7163500	*	0.00011567	0.00433649	-27.381	-258	ENSDART00000190967.1	+	ENSDARG00000110906	FO681358.1	rRNA
30868	chr4	7271501	7272000	*	1.21e-07	1.95e-05	36.895	-40022	ENSDART00000159436.2	-	ENSDARG00000101296	si:ch211-170p16.1	si:ch211-170p16.1
30952	chr4	7901501	7902000	*	5.86e-10	2.1e-07	-43.4066	13456	ENSDART00000104676.5	+	ENSDARG00000074905	camk1da	calcium/calmodulin-dependent protein kinase 1Da
31025	chr4	8264001	8264500	*	6.66e-10	2.35e-07	-20.5807	50847	ENSDART00000148440.3	+	ENSDARG00000076014	ERC1	si:dkey-222l13.1
31063	chr4	8422501	8423000	*	3.6e-31	3.47e-27	-20.8412	46141	ENSDART00000132647.4	+	ENSDARG00000031930	erc1b	ELKS/RAB6-interacting/CAST family member 1b
31071	chr4	8458001	8458500	*	1.75e-05	0.00105747	31.6636	-45187	ENSDART00000180374.1	+	ENSDARG00000109986	BX649324.3	rRNA
31090	chr4	8517001	8517500	*	2.73e-05	0.0014938	-20.7632	13316	ENSDART00000180374.1	+	ENSDARG00000109986	BX649324.3	rRNA
31098	chr4	8544501	8545000	*	3.39e-05	0.00175477	33.1357	11923	ENSDART00000162065.2	+	ENSDARG00000102464	wnt5b	wingless-type MMTV integration site family%2C member 5b
31099	chr4	8545001	8545500	*	3.24e-05	0.00169466	22.3377	12423	ENSDART00000162065.2	+	ENSDARG00000102464	wnt5b	wingless-type MMTV integration site family%2C member 5b
31358	chr4	10453501	10454000	*	5.3e-08	9.78e-06	-25.7143	86971	ENSDART00000189901.1	+	ENSDARG00000032799	kcnd2	potassium voltage-gated channel%2C Shal-related subfamily%2C member 2
31652	chr4	12836501	12837000	*	0.00098494	0.0195836	-24.1667	25088	ENSDART00000080536.7	-	ENSDARG00000069912	hmga2	high mobility group AT-hook 2
31711	chr4	13192501	13193000	*	2.93e-06	0.00026519	-34.5872	-35531	ENSDART00000182164.1	-	ENSDARG00000015053	grip1	glutamate receptor interacting protein 1
31712	chr4	13193001	13193500	*	2.95e-30	2.47e-26	-32.2769	-36031	ENSDART00000182164.1	-	ENSDARG00000015053	grip1	glutamate receptor interacting protein 1
31716	chr4	13246001	13246500	*	4.11e-08	7.91e-06	23.0845	9201	ENSDART00000162277.2	-	ENSDARG00000015053	grip1	glutamate receptor interacting protein 1
32011	chr4	15678501	15679000	*	0.00317662	0.0431115	28.8462	72659	ENSDART00000101619.3	+	ENSDARG00000004336	exoc4	exocyst complex component 4
32143	chr4	16597001	16597500	*	4.36e-11	2.22e-08	-30.1724	31302	ENSDART00000040708.8	-	ENSDARG00000020749	caprin2	caprin family member 2
32269	chr4	17489001	17489500	*	3.5e-09	9.66e-07	-24.3502	-34830	ENSDART00000172169.2	+	ENSDARG00000007175	recql	RecQ helicase-like
32330	chr4	18089001	18089500	*	1.05e-05	0.00070947	31.0959	0	ENSDART00000140682.2	-	ENSDARG00000003512	anks1b	ankyrin repeat and sterile alpha motif domain containing 1B
32363	chr4	18457001	18457500	*	0.00115205	0.0217752	-20.3125	-1522	ENSDART00000150221.2	-	ENSDARG00000045555	sco2	SCO cytochrome c oxidase assembly protein 2
32526	chr4	19899001	19899500	*	0.00122549	0.0227636	-36.3636	-14562	ENSDART00000182979.1	-	ENSDARG00000014804	cacna2d1a	calcium channel%2C voltage-dependent%2C alpha 2/delta subunit 1a
32595	chr4	20904501	20905000	*	9.79e-05	0.00384462	-24.3037	17173	ENSDART00000036886.6	+	ENSDARG00000005476	nav3	neuron navigator 3
32596	chr4	20913001	20913500	*	1.26e-06	0.0001351	30.6667	25673	ENSDART00000036886.6	+	ENSDARG00000005476	nav3	neuron navigator 3
32622	chr4	21268501	21269000	*	4.42e-13	3.48e-10	24.3694	62220	ENSDART00000041861.5	+	ENSDARG00000030614	syt1a	synaptotagmin Ia
32705	chr4	22054001	22054500	*	0.00016107	0.00552372	-20.1989	87909	ENSDART00000156001.2	+	ENSDARG00000096999	BX537308.1	antisense
32711	chr4	22170001	22170500	*	0.00026861	0.00787284	-39.1304	37374	ENSDART00000142140.2	-	ENSDARG00000013000	ppfia2	PTPRF interacting protein alpha 2
32925	chr4	24657501	24658000	*	1.3e-05	0.00083832	38.0817	402737	ENSDART00000149971.2	-	ENSDARG00000016526	gata3	GATA binding protein 3
32932	chr4	24698001	24698500	*	1.12e-07	1.85e-05	-21.2454	362237	ENSDART00000149971.2	-	ENSDARG00000016526	gata3	GATA binding protein 3
33181	chr4	26609001	26609500	*	9.66e-10	3.17e-07	25.641	-19322	ENSDART00000165158.2	+	ENSDARG00000099850	iqsec3a	IQ motif and Sec7 domain ArfGEF 3a
33210	chr4	26697001	26697500	*	0.00367683	0.0473143	26.3158	67635	ENSDART00000183575.1	+	ENSDARG00000099850	iqsec3a	IQ motif and Sec7 domain ArfGEF 3a
33408	chr4	27996001	27996500	*	1.07e-05	0.00071913	29.0771	97170	ENSDART00000146099.3	+	ENSDARG00000069169	cerk	ceramide kinase
33492	chr4	28751501	28752000	*	0.00061039	0.0140348	-20.4004	42049	ENSDART00000183313.1	+	ENSDARG00000114956	dre-mir-430b-10	dre-mir-430b-10
33841	chr4	30914001	30914500	*	5.84e-23	2.25e-19	-27.1057	7425	ENSDART00000186221.1	+	ENSDARG00000110759	AL953856.5	snRNA
33886	chr4	31482001	31482500	*	0.00012089	0.00447023	34.4367	25269	ENSDART00000140176.3	+	ENSDARG00000114172	znf996	zinc finger protein 996
33898	chr4	31664001	31664500	*	0.00077126	0.0165213	20.1262	1844	ENSDART00000192721.1	-	ENSDARG00000100061	si:dkey-16p6.1	si:dkey-16p6.1
33928	chr4	32023001	32023500	*	0.00051383	0.0124586	-21.7555	19041	ENSDART00000159880.2	-	ENSDARG00000101475	BX649328.2	lincRNA
33955	chr4	32302501	32303000	*	0.00031493	0.00884138	-24.6667	8631	ENSDART00000183134.1	+	ENSDARG00000114925	BX005268.1	snRNA
34081	chr4	33296501	33297000	*	2.56e-05	0.00142087	56.6234	34682	ENSDART00000150319.2	-	ENSDARG00000088378	znf1000	zinc finger protein 1000
34116	chr4	33491001	33491500	*	3.32e-06	0.00029316	69.8113	28765	ENSDART00000111083.3	+	ENSDARG00000076252	si:dkey-247i3.1	si:dkey-247i3.1
34401	chr4	36532001	36532500	*	1.32e-05	0.00084834	20.0281	-9445	ENSDART00000167619.2	-	ENSDARG00000104407	BX649453.1	gastrula zinc finger protein XlCGF8.2DB-like
34517	chr4	37259501	37260000	*	0.00074768	0.016196	-31.5789	10591	ENSDART00000167278.2	-	ENSDARG00000100565	CR556708.1	transcribed_unprocessed_pseudogene
34549	chr4	37508001	37508500	*	0.00206335	0.0323509	22.7778	4009	ENSDART00000158217.2	+	ENSDARG00000103405	znf1102	zinc finger protein 1102
34604	chr4	37947001	37947500	*	5.48e-05	0.00249414	-26.0232	-4718	ENSDART00000186865.1	+	ENSDARG00000112648	si:dkeyp-82b4.2	si:dkeyp-82b4.2
35002	chr4	41325001	41325500	*	0.00097857	0.0194886	-46.8085	-6412	ENSDART00000139754.3	-	ENSDARG00000069555	CR388165.1	unprocessed_pseudogene
35217	chr4	42934501	42935000	*	2.84e-13	2.32e-10	-27.2359	55947	ENSDART00000171047.2	+	ENSDARG00000098279	si:zfos-451d2.2	si:zfos-451d2.2
35269	chr4	43480501	43481000	*	1.3e-10	5.71e-08	-32.984	16190	ENSDART00000150536.2	+	ENSDARG00000096163	BX664605.1	unprocessed_pseudogene
35288	chr4	43746501	43747000	*	0.00135496	0.0243181	45.1754	-15160	ENSDART00000146627.3	-	ENSDARG00000094305	si:ch211-226o13.3	si:ch211-226o13.3
35493	chr4	45317501	45318000	*	0.00166161	0.0279159	-23.8928	-15783	ENSDART00000150282.2	-	ENSDARG00000096041	si:ch211-162i8.2	si:ch211-162i8.2
35517	chr4	45439001	45439500	*	0.000636	0.0144274	25.6968	-270	ENSDART00000150367.2	+	ENSDARG00000096194	BX649518.1	lincRNA
35541	chr4	46438001	46438500	*	1.53e-05	0.00095321	22.5257	24539	ENSDART00000179657.1	-	ENSDARG00000112860	BX927193.6	snRNA
35713	chr4	47648001	47648500	*	0.00016877	0.00571254	22.4615	-8492	ENSDART00000161148.2	+	ENSDARG00000098986	znf1040	zinc finger protein 1040
35767	chr4	48007501	48008000	*	0.00370068	0.0474685	23.3333	-99585	ENSDART00000192097.1	-	ENSDARG00000098928	si:ch211-196h24.1	si:ch211-196h24.1
35804	chr4	48511001	48511500	*	0.00010998	0.00418345	30.303	-13380	ENSDART00000136778.3	-	ENSDARG00000095106	si:dkey-28k24.2	si:dkey-28k24.2
36048	chr4	50001001	50001500	*	1.18e-71	5.67e-67	84.6349	-13022	ENSDART00000150428.4	-	ENSDARG00000091561	si:dkey-156k2.4	si:dkey-156k2.4
36156	chr4	50449001	50449500	*	7.62e-16	9.72e-13	44.8894	-14119	ENSDART00000150365.2	+	ENSDARG00000117132	BX663613.1	protein_coding
36167	chr4	50516001	50516500	*	0.00016561	0.00563135	20.7418	-1170	ENSDART00000194872.1	-	ENSDARG00000117521	BX663613.2	lincRNA
36276	chr4	51440001	51440500	*	0.00191722	0.0307407	-57.1429	15747	ENSDART00000185467.1	+	ENSDARG00000113475	CR388390.11	snRNA
36335	chr4	51997001	51997500	*	0.00011082	0.00420796	-31.6444	-14866	ENSDART00000190103.1	+	ENSDARG00000110338	BX908721.2	rRNA
36421	chr4	52887001	52887500	*	5.04e-06	0.00040248	-57.4284	-56221	ENSDART00000168068.2	-	ENSDARG00000098776	BX640547.2	unprocessed_pseudogene
36512	chr4	53760501	53761000	*	9.32e-05	0.00370569	-30.1282	-20557	ENSDART00000174598.2	+	ENSDARG00000106267	CR388042.1	pseudogene
36546	chr4	53976001	53976500	*	3.38e-05	0.00175302	-20.688	-231	ENSDART00000165813.2	+	ENSDARG00000102941	si:ch211-249c2.1	si:ch211-249c2.1
36629	chr4	54992001	54992500	*	2.06e-07	3.06e-05	-27.5	-13141	ENSDART00000167681.2	+	ENSDARG00000099932	BX005245.1	uncharacterized LOC103911727
36755	chr4	56010501	56011000	*	1.29e-07	2.06e-05	26.1507	-7642	ENSDART00000194309.1	-	ENSDARG00000117343	AL772298.3	lincRNA
37148	chr4	60424501	60425000	*	5.19e-06	0.00041178	29.9242	-3812	ENSDART00000162049.2	+	ENSDARG00000104416	si:dkey-16p6.1	si:dkey-16p6.1
37416	chr4	62895001	62895500	*	2.11e-14	2.08e-11	-37.1533	39841	ENSDART00000164615.2	+	ENSDARG00000100460	si:dkey-217g21.3	si:dkey-217g21.3
37421	chr4	62936001	62936500	*	2.2e-09	6.46e-07	-61.9048	-48230	ENSDART00000169082.2	+	ENSDARG00000099180	CR927050.1	processed_transcript
37519	chr4	64373001	64373500	*	3.84e-05	0.00191815	-31.1817	-13280	ENSDART00000168988.2	+	ENSDARG00000100671	CR790382.1	lincRNA
37543	chr4	64433501	64434000	*	3.69e-06	0.00031795	-46.8571	-14107	ENSDART00000167493.2	-	ENSDARG00000104616	CR790382.3	snRNA
37595	chr4	64743001	64743500	*	4.98e-06	0.00039954	50.8197	9640	ENSDART00000185522.1	+	ENSDARG00000109213	BX914214.4	snRNA
37647	chr4	65114501	65115000	*	0.00022615	0.00699263	-21.0526	-12317	ENSDART00000166475.2	+	ENSDARG00000103458	znf1126	zinc finger protein 1126
37658	chr4	65161001	65161500	*	0.00059667	0.0137984	30.746	21736	ENSDART00000161450.2	+	ENSDARG00000098604	si:dkey-14o6.4	si:dkey-14o6.4
37690	chr4	65553501	65554000	*	0.00069787	0.0154154	-50.2622	16287	ENSDART00000181458.1	+	ENSDARG00000113804	si:dkey-205i10.1	si:dkey-205i10.1
37733	chr4	66514501	66515000	*	5.95e-05	0.00264439	23.6111	65900	ENSDART00000160935.2	+	ENSDARG00000098183	si:dkey-27n6.1	si:dkey-27n6.1
37797	chr4	67085001	67085500	*	0.00103884	0.0202779	-30.9524	34956	ENSDART00000170257.2	+	ENSDARG00000099048	znf1070	zinc finger protein 1070
37801	chr4	67094501	67095000	*	0.00096399	0.0193081	57.1023	44456	ENSDART00000170257.2	+	ENSDARG00000099048	znf1070	zinc finger protein 1070
37994	chr4	68873501	68874000	*	0.00350672	0.0459216	30	-4802	ENSDART00000187985.1	-	ENSDARG00000104502	si:ch211-266c8.1	si:ch211-266c8.1
38077	chr4	69402501	69403000	*	3.18e-06	0.00028342	-54.0385	-6331	ENSDART00000159440.2	+	ENSDARG00000103497	si:dkey-246j6.3	si:dkey-246j6.3
38555	chr4	72645501	72646000	*	4.11e-08	7.92e-06	90	-2331	ENSDART00000130126.3	-	ENSDARG00000090942	CABZ01054394.1	gastrula zinc finger protein XlCGF26.1-like
38622	chr4	72869001	72869500	*	8.14e-06	0.00058524	-20.9207	-31216	ENSDART00000177396.2	-	ENSDARG00000111905	CABZ01077399.1	rRNA
39009	chr4	73848001	73848500	*	7.96e-05	0.00329657	-24.6767	4673	ENSDART00000129778.4	-	ENSDARG00000080016	si:cabz01032454.3	si:cabz01032454.3
39077	chr4	74086001	74086500	*	5.01e-34	6.44e-30	31.441	-16750	ENSDART00000112802.4	-	ENSDARG00000086576	si:cabz01069012.2	si:cabz01069012.2
39165	chr4	74448501	74449000	*	8.44e-05	0.00344419	34.6154	17704	ENSDART00000174032.2	-	ENSDARG00000105746	LO018124.1	si:cabz01083838.1
39168	chr4	74456501	74457000	*	1.09e-14	1.12e-11	64.1799	9704	ENSDART00000174032.2	-	ENSDARG00000105746	LO018124.1	si:cabz01083838.1
39362	chr4	75238501	75239000	*	3.07e-10	1.2e-07	33.3333	38036	ENSDART00000122593.3	+	ENSDARG00000087867	SLC2A13	proton myo-inositol cotransporter-like
39363	chr4	75239001	75239500	*	3.61e-07	4.84e-05	28.8667	38536	ENSDART00000122593.3	+	ENSDARG00000087867	SLC2A13	proton myo-inositol cotransporter-like
39423	chr4	75445501	75446000	*	7.66e-06	0.00055907	-24.6269	-12537	ENSDART00000166278.2	+	ENSDARG00000103844	si:ch211-266c8.1	si:ch211-266c8.1
39567	chr4	76541001	76541500	*	0.00349947	0.0458739	24.4444	31709	ENSDART00000099899.5	+	ENSDARG00000054898	ms4a17a.16	membrane-spanning 4-domains%2C subfamily A%2C member 17A.16
39647	chr4	76749001	76749500	*	0.0009154	0.0186278	53.75	503	ENSDART00000075607.6	+	ENSDARG00000095695	ms4a17a.10	membrane-spanning 4-domains%2C subfamily A%2C member 17A.10
39847	chr4	77537501	77538000	*	0.00031141	0.00877656	-42.4242	13861	ENSDART00000188176.1	-	ENSDARG00000112275	AL935186.7	protein_coding
40473	chr5	1961501	1962000	*	0.00082731	0.0173429	-33.7936	410	ENSDART00000116280.2	-	ENSDARG00000083378	CT573103.2	snoRNA
40639	chr5	2692501	2693000	*	9.26e-22	2.97e-18	-57.8431	-601	ENSDART00000183882.1	+	ENSDARG00000112165	rabepk	Rab9 effector protein with kelch motifs
40921	chr5	3776501	3777000	*	3.53e-10	1.35e-07	-34.7176	62286	ENSDART00000122292.3	-	ENSDARG00000089107	mlxipl	MLX interacting protein like
41339	chr5	5540501	5541000	*	1.39e-10	6.04e-08	-34.8622	-74331	ENSDART00000179530.2	+	ENSDARG00000110842	CABZ01075627.1	rRNA
41817	chr5	7523001	7523500	*	6.32e-05	0.00277031	25.4845	-9920	ENSDART00000158913.2	-	ENSDARG00000104100	bmpr1ba	bone morphogenetic protein receptor%2C type IBa
41956	chr5	8297001	8297500	*	0.00097162	0.0193961	-26.4286	3919	ENSDART00000181768.1	+	ENSDARG00000103351	FP102192.2	lincRNA
42268	chr5	9852501	9853000	*	0.00061647	0.014115	-21.3025	-27594	ENSDART00000169698.2	-	ENSDARG00000099411	zgc:158343	zgc:158343
42496	chr5	11044001	11044500	*	0.00020764	0.00660784	26.9936	-97623	ENSDART00000031265.12	-	ENSDARG00000090035	rtn4r	reticulon 4 receptor
42508	chr5	11133001	11133500	*	0.00012298	0.00451877	-23.5897	137710	ENSDART00000122084.3	-	ENSDARG00000086512	prodhb	proline dehydrogenase (oxidase) 1b
42521	chr5	11210501	11211000	*	7.94e-05	0.0032913	-37.6014	60210	ENSDART00000122084.3	-	ENSDARG00000086512	prodhb	proline dehydrogenase (oxidase) 1b
42544	chr5	11405501	11406000	*	0.00011855	0.00440997	-21.5018	-1504	ENSDART00000186723.1	+	ENSDARG00000010602	zgc:112294	zgc:112294
42546	chr5	11407501	11408000	*	3.35e-06	0.00029514	-23.0711	0	ENSDART00000018047.9	+	ENSDARG00000010602	zgc:112294	zgc:112294
42672	chr5	12139001	12139500	*	5.92e-05	0.00263368	-37.2222	-45384	ENSDART00000161542.2	-	ENSDARG00000098365	lrrc74b	leucine rich repeat containing 74B
42741	chr5	12682001	12682500	*	4.8e-07	6.16e-05	-24.3331	4858	ENSDART00000193206.1	-	ENSDARG00000062780	aifm3	apoptosis inducing factor mitochondria associated 3
42766	chr5	12902001	12902500	*	3.14e-10	1.22e-07	-28.9766	-6281	ENSDART00000051663.7	+	ENSDARG00000002016	ppil2	peptidylprolyl isomerase (cyclophilin)-like 2
42921	chr5	13932001	13932500	*	0.00180264	0.0294968	47.8261	40801	ENSDART00000193992.1	+	ENSDARG00000101482	hk2	hexokinase 2
43111	chr5	15180001	15180500	*	0.0008574	0.0177974	27.5641	-3974	ENSDART00000153707.2	-	ENSDARG00000097882	CR936518.2	lincRNA
43293	chr5	16581501	16582000	*	7.5e-05	0.00315197	25.9182	764	ENSDART00000135140.2	+	ENSDARG00000095272	htr7c	5-hydroxytryptamine (serotonin) receptor 7c
43424	chr5	17631501	17632000	*	0.00111806	0.0213309	-32.2391	7040	ENSDART00000183869.1	+	ENSDARG00000058232	fbrsl1	fibrosin-like 1
43632	chr5	19279001	19279500	*	0.00080945	0.017081	32.478	17316	ENSDART00000139401.2	+	ENSDARG00000062040	atp8b5a	ATPase phospholipid transporting 8B5a
43669	chr5	19543001	19543500	*	0.00036162	0.00972514	-24.6065	48805	ENSDART00000006673.8	+	ENSDARG00000004130	mvk	mevalonate kinase
43682	chr5	19659501	19660000	*	0.00071783	0.0157281	-22.1542	-52011	ENSDART00000131924.2	+	ENSDARG00000090797	fam222a	family with sequence similarity 222 member A
43725	chr5	19958001	19958500	*	0.00042492	0.0109111	36.3636	5038	ENSDART00000148146.2	-	ENSDARG00000095754	si:dkey-234h16.7	si:dkey-234h16.7
44277	chr5	24378001	24378500	*	0.00014275	0.00505647	43.007	-44318	ENSDART00000051553.4	-	ENSDARG00000035563	znf703	zinc finger protein 703
44398	chr5	25403001	25403500	*	5.89e-05	0.00262491	20.3407	3308	ENSDART00000089748.4	-	ENSDARG00000033498	rorb	RAR-related orphan receptor B
44402	chr5	25445001	25445500	*	0.00388997	0.0490507	-21.1776	-18598	ENSDART00000118925.2	-	ENSDARG00000081470	BX537293.1	rRNA
44477	chr5	25995501	25996000	*	0.00371995	0.0476142	26.3846	23435	ENSDART00000117882.2	+	ENSDARG00000081105	dre-mir-204-1	dre-mir-204-1
44533	chr5	26465501	26466000	*	2.26e-08	4.78e-06	23.2143	0	ENSDART00000169292.3	-	ENSDARG00000061688	arvcfb	ARVCF delta catenin family member b
44542	chr5	26516001	26516500	*	4.99e-14	4.69e-11	-40.3243	-22749	ENSDART00000088222.6	-	ENSDARG00000061688	arvcfb	ARVCF delta catenin family member b
44585	chr5	26749501	26750000	*	1.06e-05	0.00071746	29.0584	14299	ENSDART00000189373.1	-	ENSDARG00000023958	rnf181	ring finger protein 181
44757	chr5	28555001	28555500	*	0.00090828	0.0185331	39.3246	-1248	ENSDART00000135127.2	-	ENSDARG00000056245	zgc:162952	zgc:162952
44815	chr5	29079001	29079500	*	0.00054521	0.0129793	32	33457	ENSDART00000132726.3	-	ENSDARG00000068166	whrnb	whirlin b
44916	chr5	30087001	30087500	*	6.54e-10	2.32e-07	40	571	ENSDART00000078115.5	-	ENSDARG00000055712	sdhda	succinate dehydrogenase complex%2C subunit D%2C integral membrane protein a
44937	chr5	30234501	30235000	*	4.74e-05	0.00224214	44.2544	55493	ENSDART00000134624.2	+	ENSDARG00000029124	adamts15a	ADAM metallopeptidase with thrombospondin type 1 motif%2C 15a
45010	chr5	30756001	30756500	*	1.32e-05	0.00084546	44.5378	-2732	ENSDART00000078018.5	+	ENSDARG00000055639	ruvbl2	RuvB-like AAA ATPase 2
45322	chr5	33374501	33375000	*	0.00221267	0.033865	-21.81	34741	ENSDART00000026085.7	+	ENSDARG00000020136	ptges	prostaglandin E synthase
45470	chr5	34742001	34742500	*	0.0001843	0.00606962	-20.2942	91594	ENSDART00000178688.2	-	ENSDARG00000108823	BX530075.3	rRNA
45494	chr5	35025001	35025500	*	0.0007706	0.0165125	26.7869	27240	ENSDART00000043341.4	+	ENSDARG00000029179	foxd1	forkhead box D1
45599	chr5	35763501	35764000	*	1.99e-05	0.00116705	-21.5789	18798	ENSDART00000076627.4	+	ENSDARG00000054433	yipf6	Yip1 domain family%2C member 6
45750	chr5	36787501	36788000	*	0.00307284	0.0421573	-24.4048	5771	ENSDART00000087191.5	+	ENSDARG00000023914	mark4a	MAP/microtubule affinity-regulating kinase 4a
45835	chr5	37421501	37422000	*	8.77e-06	0.0006187	21.9551	15145	ENSDART00000162811.2	+	ENSDARG00000103786	klhl13	kelch-like family member 13
46021	chr5	38896501	38897000	*	0.00042749	0.0109517	21.9527	-3249	ENSDART00000097856.5	+	ENSDARG00000054619	fras1	Fraser extracellular matrix complex subunit 1
46092	chr5	39427001	39427500	*	7.78e-10	2.66e-07	-24.2313	46736	ENSDART00000171557.2	-	ENSDARG00000104118	antxr2a	ANTXR cell adhesion molecule 2a
46655	chr5	43165001	43165500	*	0.00195979	0.0311948	20.8774	-40488	ENSDART00000188666.1	-	ENSDARG00000112652	CU462817.4	snRNA
46733	chr5	43405001	43405500	*	0.0009135	0.0186022	20.4751	-22341	ENSDART00000177895.2	+	ENSDARG00000016868	rhobtb4	Rho related BTB domain containing 4
46903	chr5	44967501	44968000	*	8.05e-06	0.00057882	21.6276	-16737	ENSDART00000141316.2	+	ENSDARG00000007349	dmrt1	doublesex and mab-3 related transcription factor 1
47002	chr5	45769001	45769500	*	0.00027296	0.00796183	-25.9829	4277	ENSDART00000124336.4	-	ENSDARG00000013730	slc4a4a	solute carrier family 4 member 4a
47023	chr5	45977001	45977500	*	0.00021318	0.00672541	-34.9638	873	ENSDART00000175670.2	+	ENSDARG00000059997	sv2ca	synaptic vesicle glycoprotein 2Ca
47409	chr5	48820001	48820500	*	0.00038117	0.0101013	35.2941	136556	ENSDART00000008043.9	+	ENSDARG00000021137	adgrv1	adhesion G protein-coupled receptor V1
47460	chr5	49087501	49088000	*	7.98e-11	3.74e-08	34.1165	-58540	ENSDART00000144738.2	-	ENSDARG00000052693	si:dkey-172m14.1	si:dkey-172m14.1
47528	chr5	49422501	49423000	*	5.71e-05	0.00256919	27.7778	320096	ENSDART00000140464.4	-	ENSDARG00000094128	CR751602.1	lincRNA
47594	chr5	49885001	49885500	*	0.00095774	0.0192208	29.9663	65607	ENSDART00000135954.2	-	ENSDARG00000052697	fam172a	family with sequence similarity 172 member A
47607	chr5	49961001	49961500	*	0.00014516	0.00512195	22.1939	-9896	ENSDART00000135954.2	-	ENSDARG00000052697	fam172a	family with sequence similarity 172 member A
47627	chr5	50098001	50098500	*	0.00275343	0.0391844	-22.7035	-13692	ENSDART00000074599.6	-	ENSDARG00000052697	fam172a	family with sequence similarity 172 member A
47695	chr5	50572501	50573000	*	0.0008137	0.0171425	45.2465	2907	ENSDART00000174826.2	-	ENSDARG00000106072	CR392365.1	rRNA
47761	chr5	51295501	51296000	*	0.00042998	0.0109985	-26.9841	46576	ENSDART00000189513.1	+	ENSDARG00000063276	msh3	mutS homolog 3 (E. coli)
48000	chr5	53187501	53188000	*	0.00012189	0.00449014	-22.1811	178420	ENSDART00000157836.2	+	ENSDARG00000100938	hint2	histidine triad nucleotide binding protein 2
48063	chr5	53660501	53661000	*	3.54e-18	6.81e-15	50.6993	-30803	ENSDART00000163256.2	+	ENSDARG00000102998	taf6	TAF6 RNA polymerase II%2C TATA box binding protein (TBP)-associated factor
48788	chr5	57641501	57642000	*	7.84e-23	2.96e-19	-21.8426	0	ENSDART00000164742.2	+	ENSDARG00000101380	cryabb	crystallin%2C alpha B%2C b
48824	chr5	57947001	57947500	*	0.00055894	0.0131827	-24.9694	22392	ENSDART00000050949.6	+	ENSDARG00000035171	btg4	B-cell translocation gene 4
48828	chr5	57973501	57974000	*	0.00137322	0.0245559	-27.381	48892	ENSDART00000050949.6	+	ENSDARG00000035171	btg4	B-cell translocation gene 4
49257	chr5	61036001	61036500	*	6.2e-06	0.00047437	20.3043	58427	ENSDART00000116629.2	-	ENSDARG00000081715	CR932980.1	rRNA
49474	chr5	62218501	62219000	*	0.00096289	0.019294	-23.5294	87820	ENSDART00000168993.3	-	ENSDARG00000098537	spata22	spermatogenesis associated 22
49512	chr5	62426001	62426500	*	1.16e-07	1.89e-05	21.9838	51911	ENSDART00000082965.6	+	ENSDARG00000059587	ABR	ABR activator of RhoGEF and GTPase
49585	chr5	62985501	62986000	*	1.38e-05	0.00087771	-20.2238	2464	ENSDART00000047143.8	-	ENSDARG00000029480	specc1	sperm antigen with calponin homology and coiled-coil domains 1
49670	chr5	63480001	63480500	*	0.00362881	0.0469246	24.296	29082	ENSDART00000097325.6	-	ENSDARG00000021004	c5	complement component 5
49759	chr5	63847001	63847500	*	2.67e-05	0.00147146	-46.6667	-9555	ENSDART00000138950.2	+	ENSDARG00000035132	rgs3b	regulator of G protein signaling 3b
49939	chr5	64703001	64703500	*	7.14e-06	0.0005288	-23.4568	-28536	ENSDART00000073950.6	+	ENSDARG00000018270	olfm1a	olfactomedin 1a
50027	chr5	65108001	65108500	*	1.23e-10	5.44e-08	-23.0405	6632	ENSDART00000169760.2	+	ENSDARG00000104506	dre-mir-219-2	dre-mir-219-2
50060	chr5	65240501	65241000	*	0.00119255	0.0222935	26.2963	9475	ENSDART00000157465.2	-	ENSDARG00000099451	dre-mir-455-1	dre-mir-455-1
50225	chr5	65772001	65772500	*	9.02e-11	4.16e-08	41.3643	10284	ENSDART00000130888.4	-	ENSDARG00000052094	notch1b	notch receptor 1b
50569	chr5	67327501	67328000	*	0.00048252	0.0119335	28.3333	21917	ENSDART00000144092.3	-	ENSDARG00000059474	mlxip	MLX interacting protein
50679	chr5	67943001	67943500	*	0.00140831	0.0249563	-20.4861	-28127	ENSDART00000144879.3	+	ENSDARG00000039649	mtif3	mitochondrial translational initiation factor 3
50962	chr5	69299501	69300000	*	0.00013234	0.00477185	-35.9477	12534	ENSDART00000183098.1	-	ENSDARG00000059442	smtnb	smoothelin b
51358	chr5	71014001	71014500	*	3.36e-06	0.0002958	20.3031	-388305	ENSDART00000190540.1	-	ENSDARG00000105924	CABZ01075572.1	astrotactin 2
51372	chr5	71105501	71106000	*	0.002244	0.0341886	-22.0779	354557	ENSDART00000108804.5	-	ENSDARG00000078302	brinp1	bone morphogenetic protein/retinoic acid inducible neural-specific 1
51409	chr5	71318001	71318500	*	1.04e-05	0.00070338	-25.4615	142057	ENSDART00000108804.5	-	ENSDARG00000078302	brinp1	bone morphogenetic protein/retinoic acid inducible neural-specific 1
51426	chr5	71435001	71435500	*	3.8e-15	4.28e-12	-94.2029	25057	ENSDART00000108804.5	-	ENSDARG00000078302	brinp1	bone morphogenetic protein/retinoic acid inducible neural-specific 1
51456	chr5	71625501	71626000	*	0.00156012	0.0267557	-28.5714	79192	ENSDART00000187767.1	-	ENSDARG00000001950	ak1	adenylate kinase 1
51463	chr5	71667501	71668000	*	1.11e-07	1.83e-05	-36.8056	37192	ENSDART00000187767.1	-	ENSDARG00000001950	ak1	adenylate kinase 1
51505	chr5	71844501	71845000	*	2.28e-06	0.0002168	21.3954	-5982	ENSDART00000174396.2	-	ENSDARG00000107130	CU927890.1	endoglin
51567	chr5	72152001	72152500	*	0.00094547	0.019048	-23.6364	-313	ENSDART00000149910.2	+	ENSDARG00000035187	abl1	c-abl oncogene 1%2C non-receptor tyrosine kinase
51586	chr5	72228501	72229000	*	6.43e-06	0.00048862	21.4246	34059	ENSDART00000165436.2	+	ENSDARG00000105286	ddx54	DEAD (Asp-Glu-Ala-Asp) box polypeptide 54
51698	chr6	85501	86000	*	2.49e-11	1.36e-08	82.243	1630	ENSDART00000162145.2	+	ENSDARG00000104339	SMARCA4	transcription activator BRG1-like
51747	chr6	236001	236500	*	1.25e-16	2.01e-13	58.9928	9469	ENSDART00000194748.1	-	ENSDARG00000117384	CABZ01084575.1	lincRNA
52162	chr6	2391501	2392000	*	1.23e-13	1.08e-10	-46.631	62692	ENSDART00000192820.1	-	ENSDARG00000114425	med8	mediator complex subunit 8
52296	chr6	2975001	2975500	*	0.0005459	0.0129925	27.4235	23358	ENSDART00000183181.1	+	ENSDARG00000103479	ptprfa	protein tyrosine phosphatase receptor type Fa
52366	chr6	3283001	3283500	*	1.31e-15	1.64e-12	21.6321	194	ENSDART00000187444.1	+	ENSDARG00000018782	kdm4aa	lysine (K)-specific demethylase 4A%2C genome duplicate a
52402	chr6	3420501	3421000	*	0.00298254	0.0413787	41.6667	-38026	ENSDART00000151095.2	+	ENSDARG00000096252	artna	artemin a
52540	chr6	4066001	4066500	*	7.09e-08	1.25e-05	36.1574	-18239	ENSDART00000087661.5	+	ENSDARG00000075648	sema5bb	sema domain%2C seven thrombospondin repeats (type 1 and type 1-like)%2C transmembrane domain (TM) and short cytoplasmic domain%2C (semaphorin) 5Bb
52632	chr6	4509501	4510000	*	1.24e-08	2.94e-06	-25.714	-18631	ENSDART00000122042.3	+	ENSDARG00000090904	CABZ01046895.1	ORC ubiquitin ligase 1
52813	chr6	5458501	5459000	*	1.46e-09	4.54e-07	42.4603	-225181	ENSDART00000183712.1	+	ENSDARG00000110683	CU074421.2	rRNA
52906	chr6	6005001	6005500	*	3.08e-12	2.07e-09	-42.3077	65670	ENSDART00000178300.2	-	ENSDARG00000112680	CU570897.1	rRNA
52955	chr6	6218501	6219000	*	4.42e-06	0.0003627	-20.4494	2709	ENSDART00000182943.1	+	ENSDARG00000109241	BX324134.2	rRNA
53000	chr6	6525001	6525500	*	0.00023292	0.00712735	23.4091	33990	ENSDART00000140827.2	+	ENSDARG00000063153	bcl11ab	BAF chromatin remodeling complex subunit BCL11A b
53041	chr6	6810501	6811000	*	0.00025759	0.00764452	36.404	7921	ENSDART00000189422.1	+	ENSDARG00000044628	dtd1	D-aminoacyl-tRNA deacylase 1
53273	chr6	8150501	8151000	*	0.00027374	0.00797622	20.1835	-2813	ENSDART00000192436.1	+	ENSDARG00000116941	nfil3-3	nuclear factor%2C interleukin 3 regulated%2C member 3
53314	chr6	8278001	8278500	*	6.37e-05	0.00278602	43.3333	-781	ENSDART00000053869.4	-	ENSDARG00000037059	slc44a2	solute carrier family 44 member 2
53460	chr6	9048501	9049000	*	0.00017845	0.00593391	21.25	13392	ENSDART00000184333.1	-	ENSDARG00000112863	CU179717.1	rRNA
53494	chr6	9291001	9291500	*	0.00221219	0.0338633	22.8571	1201	ENSDART00000188650.1	+	ENSDARG00000063538	kalrnb	kalirin RhoGEF kinase b
53594	chr6	9849001	9849500	*	0.00029562	0.00845386	30	-17926	ENSDART00000151749.3	+	ENSDARG00000076872	mpp4l	membrane protein%2C palmitoylated 4-like
53717	chr6	10414001	10414500	*	1.42e-09	4.46e-07	21.5286	-35500	ENSDART00000151288.2	+	ENSDARG00000062687	kcnh7	potassium channel%2C voltage gated eag related subfamily H%2C member 7
53902	chr6	11439001	11439500	*	0.00056855	0.013339	-22.2154	31	ENSDART00000029314.9	+	ENSDARG00000024847	col5a2b	collagen%2C type V%2C alpha 2b
53932	chr6	11563501	11564000	*	0.00024127	0.00730959	25	-39515	ENSDART00000189363.1	-	ENSDARG00000057833	gulp1b	GULP PTB domain containing engulfment adaptor 1b
54015	chr6	12065501	12066000	*	5.48e-11	2.67e-08	-26.3298	58946	ENSDART00000128024.3	+	ENSDARG00000090418	wdsub1	WD repeat%2C sterile alpha motif and U-box domain containing 1
54115	chr6	12527501	12528000	*	0.00022931	0.00705191	-38.2542	0	ENSDART00000149328.2	+	ENSDARG00000023878	stk24b	serine/threonine kinase 24b (STE20 homolog%2C yeast)
54150	chr6	12691501	12692000	*	3.98e-06	0.00033513	20.9117	30361	ENSDART00000090174.6	-	ENSDARG00000016311	dock9b	dedicator of cytokinesis 9b
54183	chr6	12927501	12928000	*	6.92e-08	1.23e-05	-36.0173	5385	ENSDART00000149018.2	+	ENSDARG00000057633	cxcr4a	chemokine (C-X-C motif) receptor 4a
54229	chr6	13230001	13230500	*	3.12e-06	0.00027884	22.8153	-2434	ENSDART00000089725.5	+	ENSDARG00000062226	ino80db	INO80 complex subunit Db
54252	chr6	13338501	13339000	*	4.85e-05	0.00228096	-28.6932	5370	ENSDART00000038505.4	+	ENSDARG00000024006	rprmb	reprimo%2C TP53 dependent G2 arrest mediator candidate b
54390	chr6	14118501	14119000	*	0.00061696	0.0141219	34.3275	20504	ENSDART00000149177.3	-	ENSDARG00000062174	cacnb4b	calcium channel%2C voltage-dependent%2C beta 4b subunit
54393	chr6	14166501	14167000	*	1.99e-05	0.00116705	22.0889	-19523	ENSDART00000122023.3	-	ENSDARG00000062174	cacnb4b	calcium channel%2C voltage-dependent%2C beta 4b subunit
54419	chr6	14269501	14270000	*	0.00221219	0.0338633	25	22308	ENSDART00000177852.2	-	ENSDARG00000070995	inpp4ab	inositol polyphosphate-4-phosphatase type I Ab
54420	chr6	14272501	14273000	*	0.00034988	0.0095089	-24.6212	19308	ENSDART00000177852.2	-	ENSDARG00000070995	inpp4ab	inositol polyphosphate-4-phosphatase type I Ab
54521	chr6	14753001	14753500	*	3.57e-10	1.37e-07	-39.9404	-196450	ENSDART00000149949.2	+	ENSDARG00000095896	pou3f3b	POU class 3 homeobox 3b
54550	chr6	14892001	14892500	*	0.00099518	0.0197235	-27.2727	-57450	ENSDART00000149949.2	+	ENSDARG00000095896	pou3f3b	POU class 3 homeobox 3b
54766	chr6	16143001	16143500	*	1.91e-05	0.00113263	27.6932	111814	ENSDART00000015333.8	+	ENSDARG00000002933	gbx2	gastrulation brain homeobox 2
54801	chr6	16476501	16477000	*	0.00054998	0.0130492	30.087	7710	ENSDART00000114667.4	+	ENSDARG00000041359	zgc:161969	zgc:161969
54897	chr6	17570501	17571000	*	3.46e-06	0.00030245	23.186	-41044	ENSDART00000145963.3	+	ENSDARG00000094142	CR391990.1	lincRNA
55123	chr6	18619001	18619500	*	5.66e-06	0.00044132	-27.5	-896	ENSDART00000161562.2	-	ENSDARG00000101277	znf207b	zinc finger protein 207%2C b
56198	chr6	25404501	25405000	*	1.05e-10	4.76e-08	-41.5064	-19710	ENSDART00000169030.2	-	ENSDARG00000101293	PKN2	zgc:153916
[truncated: 1,495 more rows]

## Sheet: Replicate 3- SC3 TPHP3
	chr	start	end	strand	pvalue	qvalue	meth.diff	dist.to.feature	feature.name	feature.strand	gene.id	gene.name	gene.description
[truncated: 3,373 more rows]

[truncated: 2 more sheets: GO terms_all, Table S3- KEGG enrichment]
